# Supplementary material for: (E)-N-(Anthracen-9-yl­methyl­idene)-4-nitro­aniline
Source: Acta Crystallogr Sect E Struct Rep Online. 2011 Sep 14;67(Pt 10):o2577. doi: 10.1107/S1600536811035859 (PMC3201478; doi:10.1107/S1600536811035859)
Supplement: Supplementary file 1 [file e-67-o2577-sup1.cif]

##############################################################################
#                                                                            #
# This CIF contains the data in a paper accepted for publication in          #
# Acta Crystallographica Section E. It conforms to the requirements of       #
# Notes for Authors for Acta Crystallographica Section E, and has been       #
# peer reviewed under the auspices of the IUCr Commission on Journals.       #
#                                                                            #
# Full details of the Crystallographic Information File format               #
# are given in the paper "The Crystallographic Information File (CIF):       #
# a New Standard Archive File for Crystallography" by S. R. Hall, F. H.      #
# Allen and I. D. Brown [Acta Cryst. (1991), A47, 655-685].                  #
#                                                                            #
# The current version of the core CIF dictionary is obtainable from          #
# ftp://ftp.iucr.org/pub/cif_core.dic.                                       #
#                                                                            #
# Software is freely available for graphical display of the structure(s)     #
# in this CIF. For information consult the CIF software page                 #
# http://www.iucr.org/resources/cif/software.                                #
#                                                                            #
# This file may be used for bona fide research purposes within the           #
# scientific community so long as proper attribution is given to the journal # 
# article from which it was obtained.                                        #
#                                                                            #
##############################################################################
data_global
_audit_creation_method     SHELXL-97
_journal_date_recd_electronic     2011-08-21
_journal_date_accepted     2011-09-02
_journal_name_full     'Acta Crystallographica, Section E'
_journal_year     2011
_journal_volume     67
_journal_issue     10
_journal_page_first     o2577
_journal_page_last     o2577
_journal_paper_category     QO
_journal_coeditor_code     IM2315
loop_
    _publ_contact_author_name
    _publ_contact_author_address
    _publ_contact_author_email
    _publ_contact_author_fax
    _publ_contact_author_phone
    'S. Murugavel'
;
  Department of Physics
  Thanthai Periyar Government Institute of Technology
  Vellore- 632 002
  India
;
 smurugavel27@gmail.com '0416 2266652' '091 9790084145'
    'K. Geetha'
;     Department of  Chemistry
      SRM University
      vadapalani Campus
      Chennai - 600 026
      India
;
 geethaorgchem@gmail.com . .
_publ_section_title
;
(<i>E</i>)-<i>N</i>-(Anthracen-9-ylmethylidene)-4-nitroaniline
;
loop_
    _publ_author_name
    _publ_author_address
;
      K. Geetha
;
;     Department of Chemistry
      SRM University
      Vadapalani Campus
      Chennai 600 026
      India
;
    'D. K. Andrew Prasanna Kumar'
;    Department of Physics
     Voorhees College
     Vellore 632 001
     India
;
    'D. Lakshmanan'
;    Department of Physics
     C. Abdul Hakeem College of Engineering & Technology,
     Melvisharam
     Vellore 632 509
     India
;
    'R. Savitha'
;    Department of Chemistry
     SRM University
     Vadapalani Campus
     Chennai 600 026
     India
;
    'S. Murugavel'
;    Department of  Physics
     Thanthai Periyar Government Institute of Technology
     Vellore 632 002
     India.
;
data_I
_audit_creation_method     SHELXL-97
_chemical_name_systematic
;
 (<i>E</i>)-<i>N</i>-(Anthracen-9-ylmethylidene)-4-nitroaniline
;
_chemical_name_common     ?
_chemical_formula_moiety     'C21 H14 N2 O2'
_chemical_formula_sum     'C21 H14 N2 O2'
_chemical_formula_iupac     'C21 H14 N2 O2'
_chemical_formula_weight     326.34
_chemical_melting_point     ?
_symmetry_cell_setting     triclinic
_symmetry_space_group_name_H-M     'P -1'
_symmetry_space_group_name_Hall     '-P1'
loop_
    _symmetry_equiv_pos_as_xyz
    'x, y, z'
    '-x, -y, -z'
_cell_length_a     8.3634(4)
_cell_length_b     8.9045(4)
_cell_length_c     11.5119(6)
_cell_angle_alpha     75.235(2)
_cell_angle_beta     84.544(3)
_cell_angle_gamma     75.054(2)
_cell_volume     800.56(7)
_cell_formula_units_Z     2
_cell_measurement_reflns_used     5007
_cell_measurement_theta_min     2.52
_cell_measurement_theta_max     25.32
_cell_measurement_temperature     293(2)
_exptl_crystal_description     flat
_exptl_crystal_colour     orange
_exptl_crystal_size_max     0.30
_exptl_crystal_size_mid     0.20
_exptl_crystal_size_min     0.10
_exptl_crystal_density_diffrn     1.354
_exptl_crystal_density_meas     ?
_exptl_crystal_density_method     'not measured'
_exptl_crystal_F_000     340
_exptl_absorpt_coefficient_mu     0.089
_exptl_absorpt_correction_type     multi-scan
_exptl_absorpt_process_details     '(SADABS; Bruker 2004)'
_exptl_absorpt_correction_T_min     0.9239
_exptl_absorpt_correction_T_max     0.9912
_exptl_special_details     ?
_diffrn_ambient_temperature     293(2)
_diffrn_radiation_type     MoK\a
_diffrn_radiation_wavelength     0.71073
_diffrn_radiation_source     'fine-focus sealed tube'
_diffrn_radiation_monochromator     graphite
_diffrn_measurement_device_type     'Bruker APEXII diffractometer'
_diffrn_measurement_method     '\w and \f scan'
_diffrn_detector_area_resol_mean     .
_diffrn_reflns_number     15391
_diffrn_reflns_av_R_equivalents     0.1508
_diffrn_reflns_av_sigmaI/netI     0.0777
_diffrn_reflns_theta_min     2.52
_diffrn_reflns_theta_max     25.61
_diffrn_reflns_theta_full     25.61
_diffrn_measured_fraction_theta_max     0.985
_diffrn_measured_fraction_theta_full     0.985
_diffrn_reflns_limit_h_min     -10
_diffrn_reflns_limit_h_max     10
_diffrn_reflns_limit_k_min     -10
_diffrn_reflns_limit_k_max     10
_diffrn_reflns_limit_l_min     -13
_diffrn_reflns_limit_l_max     13
_diffrn_standards_number     .
_diffrn_standards_interval_count     .
_diffrn_standards_interval_time     .
_diffrn_standards_decay_%     .
_refine_special_details
;
 Refinement of F^2^ against ALL reflections.  The weighted R-factor wR and
 goodness of fit S are based on F^2^, conventional R-factors R are based
 on F, with F set to zero for negative F^2^. The threshold expression of
 F^2^ > 2sigma(F^2^) is used only for calculating R-factors(gt) etc. and is
 not relevant to the choice of reflections for refinement.  R-factors based
 on F^2^ are statistically about twice as large as those based on F, and R-
 factors based on ALL data will be even larger.
;
_reflns_number_total     2983
_reflns_number_gt     1870
_reflns_threshold_expression     I>2\s(I)
_refine_ls_structure_factor_coef     Fsqd
_refine_ls_matrix_type     full
_refine_ls_R_factor_all     0.1117
_refine_ls_R_factor_gt     0.0699
_refine_ls_wR_factor_gt     0.2226
_refine_ls_wR_factor_ref     0.3061
_refine_ls_goodness_of_fit_ref     1.123
_refine_ls_restrained_S_all     1.123
_refine_ls_number_reflns     2983
_refine_ls_number_parameters     226
_refine_ls_number_restraints     0
_refine_ls_hydrogen_treatment     constr
_refine_ls_weighting_scheme     calc
_refine_ls_weighting_details
         'calc w=1/[\s^2^(Fo^2^)+(0.2000P)^2^+0.0000P] where P=(Fo^2^+2Fc^2^)/3'
_atom_sites_solution_hydrogens     geom
_atom_sites_solution_primary     direct
_atom_sites_solution_secondary     difmap
_refine_ls_shift/su_max     0.000
_refine_ls_shift/su_mean     0.000
_refine_diff_density_max     0.445
_refine_diff_density_min     -0.427
_refine_ls_extinction_method     none
_refine_ls_extinction_coef     ?
loop_
    _atom_type_symbol
    _atom_type_description
    _atom_type_scat_dispersion_real
    _atom_type_scat_dispersion_imag
    _atom_type_scat_source
    'C' 'C' 0.0033 0.0016
                         'International Tables Vol C Tables 4.2.6.8 and 6.1.1.4'
    'H' 'H' 0.0000 0.0000
                         'International Tables Vol C Tables 4.2.6.8 and 6.1.1.4'
    'N' 'N' 0.0061 0.0033
                         'International Tables Vol C Tables 4.2.6.8 and 6.1.1.4'
    'O' 'O' 0.0106 0.0060
                         'International Tables Vol C Tables 4.2.6.8 and 6.1.1.4'
_computing_data_collection     'APEX2 (Bruker, 2004)'
_computing_cell_refinement     'APEX2 and SAINT (Bruker, 2004)'
_computing_data_reduction     'SAINT and XPREP (Bruker, 2004)'
_computing_structure_solution     'SHELXS97 (Sheldrick, 2008)'
_computing_structure_refinement     'SHELXL97 (Sheldrick, 2008)'
_computing_molecular_graphics     'ORTEP-3 (Farrugia (1997)'
_computing_publication_material
                          'SHELXL97 (Sheldrick, 2008) and  PLATON  (Spek, 2009)'
loop_
    _atom_site_type_symbol
    _atom_site_label
    _atom_site_fract_x
    _atom_site_fract_y
    _atom_site_fract_z
    _atom_site_U_iso_or_equiv
    _atom_site_adp_type
    _atom_site_calc_flag
    _atom_site_refinement_flags
    _atom_site_occupancy
    _atom_site_symmetry_multiplicity
    _atom_site_disorder_assembly
    _atom_site_disorder_group
    C C1 0.4268(3) -0.1323(3) 0.7152(2) 0.0507(7) Uani d . 1 1 . .
    C C2 0.5139(4) -0.2566(4) 0.8071(2) 0.0622(8) Uani d . 1 1 . .
    H H2 0.5912 -0.2354 0.8498 0.075 Uiso calc R 1 1 . .
    C C3 0.4872(4) -0.4052(4) 0.8341(3) 0.0725(9) Uani d . 1 1 . .
    H H3 0.5463 -0.4840 0.8950 0.087 Uiso calc R 1 1 . .
    C C4 0.3730(4) -0.4430(4) 0.7726(3) 0.0746(10) Uani d . 1 1 . .
    H H4 0.3553 -0.5455 0.7936 0.090 Uiso calc R 1 1 . .
    C C5 0.2885(4) -0.3314(4) 0.6829(3) 0.0673(9) Uani d . 1 1 . .
    H H5 0.2134 -0.3579 0.6417 0.081 Uiso calc R 1 1 . .
    C C6 0.3125(3) -0.1725(3) 0.6501(2) 0.0532(7) Uani d . 1 1 . .
    C C7 0.2314(3) -0.0591(3) 0.5551(2) 0.0549(8) Uani d . 1 1 . .
    H H7 0.1599 -0.0875 0.5121 0.066 Uiso calc R 1 1 . .
    C C8 0.2524(3) 0.0973(3) 0.5211(2) 0.0498(7) Uani d . 1 1 . .
    C C9 0.1657(3) 0.2116(4) 0.4241(2) 0.0621(8) Uani d . 1 1 . .
    H H9 0.0979 0.1808 0.3798 0.075 Uiso calc R 1 1 . .
    C C10 0.1794(4) 0.3636(4) 0.3950(3) 0.0703(9) Uani d . 1 1 . .
    H H10 0.1211 0.4375 0.3312 0.084 Uiso calc R 1 1 . .
    C C11 0.2830(4) 0.4104(4) 0.4619(3) 0.0675(9) Uani d . 1 1 . .
    H H11 0.2904 0.5164 0.4427 0.081 Uiso calc R 1 1 . .
    C C12 0.3710(3) 0.3050(3) 0.5525(2) 0.0588(8) Uani d . 1 1 . .
    H H12 0.4395 0.3393 0.5939 0.071 Uiso calc R 1 1 . .
    C C13 0.3618(3) 0.1421(3) 0.5868(2) 0.0487(7) Uani d . 1 1 . .
    C C14 0.4501(3) 0.0265(3) 0.6825(2) 0.0479(7) Uani d . 1 1 . .
    C C15 0.5698(3) 0.0602(4) 0.7521(3) 0.0584(8) Uani d . 1 1 . .
    H H15 0.5835 0.0005 0.8311 0.070 Uiso calc R 1 1 . .
    C C16 0.7666(3) 0.1767(3) 0.7942(2) 0.0553(8) Uani d . 1 1 . .
    C C17 0.9203(4) 0.1906(4) 0.7470(3) 0.0687(9) Uani d . 1 1 . .
    H H17 0.9467 0.1877 0.6672 0.082 Uiso calc R 1 1 . .
    C C18 1.0355(4) 0.2085(4) 0.8158(3) 0.0695(9) Uani d . 1 1 . .
    H H18 1.1407 0.2147 0.7841 0.083 Uiso calc R 1 1 . .
    C C19 0.9936(3) 0.2169(3) 0.9316(2) 0.0561(8) Uani d . 1 1 . .
    C C20 0.8419(3) 0.2054(4) 0.9826(2) 0.0597(8) Uani d . 1 1 . .
    H H20 0.8168 0.2105 1.0622 0.072 Uiso calc R 1 1 . .
    C C21 0.7263(3) 0.1859(3) 0.9128(2) 0.0589(8) Uani d . 1 1 . .
    H H21 0.6214 0.1791 0.9451 0.071 Uiso calc R 1 1 . .
    N N1 0.6547(3) 0.1602(3) 0.7163(2) 0.0647(7) Uani d . 1 1 . .
    N N2 1.1188(4) 0.2349(4) 1.0045(3) 0.0823(9) Uani d . 1 1 . .
    O O1 1.0791(4) 0.2499(5) 1.1057(3) 0.1296(12) Uani d . 1 1 . .
    O O2 1.2591(3) 0.2269(4) 0.9629(2) 0.1103(11) Uani d . 1 1 . .
loop_
    _atom_site_aniso_label
    _atom_site_aniso_U_11
    _atom_site_aniso_U_22
    _atom_site_aniso_U_33
    _atom_site_aniso_U_12
    _atom_site_aniso_U_13
    _atom_site_aniso_U_23
    C1 0.0442(15) 0.0651(17) 0.0434(14) -0.0129(12) 0.0062(11) -0.0174(12)
    C2 0.0615(18) 0.076(2) 0.0457(15) -0.0128(14) -0.0012(13) -0.0120(13)
    C3 0.087(2) 0.070(2) 0.0511(17) -0.0134(17) 0.0044(16) -0.0059(14)
    C4 0.094(3) 0.0552(19) 0.073(2) -0.0245(17) 0.0155(18) -0.0117(15)
    C5 0.0660(19) 0.073(2) 0.0698(19) -0.0249(15) 0.0068(15) -0.0235(16)
    C6 0.0498(16) 0.0619(18) 0.0498(15) -0.0148(13) 0.0074(12) -0.0187(12)
    C7 0.0490(16) 0.0723(19) 0.0503(15) -0.0204(13) -0.0009(12) -0.0218(13)
    C8 0.0412(14) 0.0648(17) 0.0423(14) -0.0115(12) 0.0031(11) -0.0139(12)
    C9 0.0511(17) 0.084(2) 0.0502(16) -0.0143(14) -0.0074(13) -0.0139(14)
    C10 0.0645(19) 0.076(2) 0.0576(18) -0.0116(15) -0.0089(15) 0.0030(15)
    C11 0.068(2) 0.0588(18) 0.0694(19) -0.0151(15) -0.0038(15) -0.0043(14)
    C12 0.0550(17) 0.0650(19) 0.0568(17) -0.0172(13) -0.0026(13) -0.0125(13)
    C13 0.0416(14) 0.0623(17) 0.0439(14) -0.0133(12) 0.0062(11) -0.0176(12)
    C14 0.0405(14) 0.0615(17) 0.0428(14) -0.0133(11) 0.0018(11) -0.0145(12)
    C15 0.0498(16) 0.0717(19) 0.0539(16) -0.0151(14) -0.0036(12) -0.0143(13)
    C16 0.0581(17) 0.0556(16) 0.0545(16) -0.0139(12) -0.0105(13) -0.0144(12)
    C17 0.0637(19) 0.092(2) 0.0553(17) -0.0213(16) 0.0017(14) -0.0260(15)
    C18 0.0506(17) 0.093(2) 0.0633(19) -0.0197(15) 0.0002(14) -0.0130(15)
    C19 0.0501(16) 0.0639(18) 0.0532(16) -0.0140(13) -0.0131(13) -0.0079(12)
    C20 0.0564(18) 0.0771(19) 0.0485(15) -0.0161(14) -0.0053(13) -0.0191(13)
    C21 0.0469(15) 0.073(2) 0.0600(17) -0.0187(13) 0.0002(13) -0.0191(14)
    N1 0.0692(16) 0.0745(17) 0.0572(14) -0.0250(13) -0.0087(12) -0.0182(12)
    N2 0.068(2) 0.113(2) 0.0676(18) -0.0334(16) -0.0227(15) -0.0059(16)
    O1 0.100(2) 0.225(4) 0.093(2) -0.056(2) -0.0209(17) -0.069(2)
    O2 0.0675(17) 0.169(3) 0.097(2) -0.0584(17) -0.0212(15) 0.0007(17)
_geom_special_details
;
 All esds (except the esd in the dihedral angle between two l.s. planes)
 are estimated using the full covariance matrix.  The cell esds are taken
 into account individually in the estimation of esds in distances, angles
 and torsion angles; correlations between esds in cell parameters are only
 used when they are defined by crystal symmetry.  An approximate (isotropic)
 treatment of cell esds is used for estimating esds involving l.s. planes.
;
loop_
    _geom_bond_atom_site_label_1
    _geom_bond_atom_site_label_2
    _geom_bond_site_symmetry_2
    _geom_bond_distance
    _geom_bond_publ_flag
    C1 C2 . 1.418(4) ?
    C1 C14 . 1.428(4) ?
    C1 C6 . 1.432(4) ?
    C2 C3 . 1.352(4) ?
    C2 H2 . 0.9300 ?
    C3 C4 . 1.394(5) ?
    C3 H3 . 0.9300 ?
    C4 C5 . 1.344(5) ?
    C4 H4 . 0.9300 ?
    C5 C6 . 1.430(4) ?
    C5 H5 . 0.9300 ?
    C6 C7 . 1.379(4) ?
    C7 C8 . 1.399(4) ?
    C7 H7 . 0.9300 ?
    C8 C9 . 1.415(4) ?
    C8 C13 . 1.430(4) ?
    C9 C10 . 1.341(4) ?
    C9 H9 . 0.9300 ?
    C10 C11 . 1.412(4) ?
    C10 H10 . 0.9300 ?
    C11 C12 . 1.342(4) ?
    C11 H11 . 0.9300 ?
    C12 C13 . 1.423(4) ?
    C12 H12 . 0.9300 ?
    C13 C14 . 1.415(4) ?
    C14 C15 . 1.471(4) ?
    C15 N1 . 1.245(3) ?
    C15 H15 . 0.9300 ?
    C16 C17 . 1.370(4) ?
    C16 C21 . 1.393(4) ?
    C16 N1 . 1.414(3) ?
    C17 C18 . 1.367(4) ?
    C17 H17 . 0.9300 ?
    C18 C19 . 1.361(4) ?
    C18 H18 . 0.9300 ?
    C19 C20 . 1.364(4) ?
    C19 N2 . 1.466(4) ?
    C20 C21 . 1.385(4) ?
    C20 H20 . 0.9300 ?
    C21 H21 . 0.9300 ?
    N2 O1 . 1.212(4) ?
    N2 O2 . 1.216(4) ?
loop_
    _geom_angle_atom_site_label_1
    _geom_angle_atom_site_label_2
    _geom_angle_atom_site_label_3
    _geom_angle_site_symmetry_1
    _geom_angle_site_symmetry_3
    _geom_angle
    _geom_angle_publ_flag
    C2 C1 C14 . . 123.9(2) ?
    C2 C1 C6 . . 117.0(2) ?
    C14 C1 C6 . . 119.0(2) ?
    C3 C2 C1 . . 121.4(3) ?
    C3 C2 H2 . . 119.3 ?
    C1 C2 H2 . . 119.3 ?
    C2 C3 C4 . . 121.5(3) ?
    C2 C3 H3 . . 119.3 ?
    C4 C3 H3 . . 119.3 ?
    C5 C4 C3 . . 120.1(3) ?
    C5 C4 H4 . . 119.9 ?
    C3 C4 H4 . . 119.9 ?
    C4 C5 C6 . . 120.8(3) ?
    C4 C5 H5 . . 119.6 ?
    C6 C5 H5 . . 119.6 ?
    C7 C6 C5 . . 121.2(3) ?
    C7 C6 C1 . . 119.6(2) ?
    C5 C6 C1 . . 119.2(3) ?
    C6 C7 C8 . . 122.5(2) ?
    C6 C7 H7 . . 118.8 ?
    C8 C7 H7 . . 118.8 ?
    C7 C8 C9 . . 121.2(2) ?
    C7 C8 C13 . . 119.1(2) ?
    C9 C8 C13 . . 119.7(2) ?
    C10 C9 C8 . . 121.3(3) ?
    C10 C9 H9 . . 119.3 ?
    C8 C9 H9 . . 119.3 ?
    C9 C10 C11 . . 119.4(3) ?
    C9 C10 H10 . . 120.3 ?
    C11 C10 H10 . . 120.3 ?
    C12 C11 C10 . . 121.4(3) ?
    C12 C11 H11 . . 119.3 ?
    C10 C11 H11 . . 119.3 ?
    C11 C12 C13 . . 121.6(3) ?
    C11 C12 H12 . . 119.2 ?
    C13 C12 H12 . . 119.2 ?
    C14 C13 C12 . . 124.0(2) ?
    C14 C13 C8 . . 119.4(2) ?
    C12 C13 C8 . . 116.6(2) ?
    C13 C14 C1 . . 120.3(2) ?
    C13 C14 C15 . . 123.2(2) ?
    C1 C14 C15 . . 116.5(2) ?
    N1 C15 C14 . . 126.8(3) ?
    N1 C15 H15 . . 116.6 ?
    C14 C15 H15 . . 116.6 ?
    C17 C16 C21 . . 119.2(2) ?
    C17 C16 N1 . . 117.1(2) ?
    C21 C16 N1 . . 123.6(2) ?
    C18 C17 C16 . . 120.9(3) ?
    C18 C17 H17 . . 119.6 ?
    C16 C17 H17 . . 119.6 ?
    C19 C18 C17 . . 118.9(3) ?
    C19 C18 H18 . . 120.5 ?
    C17 C18 H18 . . 120.5 ?
    C18 C19 C20 . . 122.6(3) ?
    C18 C19 N2 . . 118.3(3) ?
    C20 C19 N2 . . 119.1(3) ?
    C19 C20 C21 . . 118.2(3) ?
    C19 C20 H20 . . 120.9 ?
    C21 C20 H20 . . 120.9 ?
    C20 C21 C16 . . 120.1(3) ?
    C20 C21 H21 . . 119.9 ?
    C16 C21 H21 . . 119.9 ?
    C15 N1 C16 . . 120.0(2) ?
    O1 N2 O2 . . 123.0(3) ?
    O1 N2 C19 . . 118.2(3) ?
    O2 N2 C19 . . 118.7(3) ?
loop_
    _geom_torsion_atom_site_label_1
    _geom_torsion_atom_site_label_2
    _geom_torsion_atom_site_label_3
    _geom_torsion_atom_site_label_4
    _geom_torsion_site_symmetry_1
    _geom_torsion_site_symmetry_2
    _geom_torsion_site_symmetry_3
    _geom_torsion_site_symmetry_4
    _geom_torsion
    _geom_torsion_publ_flag
    C14 C1 C2 C3 . . . . -179.8(2) ?
    C6 C1 C2 C3 . . . . -1.6(4) ?
    C1 C2 C3 C4 . . . . 0.1(5) ?
    C2 C3 C4 C5 . . . . 1.1(5) ?
    C3 C4 C5 C6 . . . . -0.7(5) ?
    C4 C5 C6 C7 . . . . 177.4(3) ?
    C4 C5 C6 C1 . . . . -0.8(4) ?
    C2 C1 C6 C7 . . . . -176.3(2) ?
    C14 C1 C6 C7 . . . . 2.0(4) ?
    C2 C1 C6 C5 . . . . 2.0(4) ?
    C14 C1 C6 C5 . . . . -179.8(2) ?
    C5 C6 C7 C8 . . . . 179.9(2) ?
    C1 C6 C7 C8 . . . . -1.8(4) ?
    C6 C7 C8 C9 . . . . -179.2(2) ?
    C6 C7 C8 C13 . . . . 0.0(4) ?
    C7 C8 C9 C10 . . . . 176.7(3) ?
    C13 C8 C9 C10 . . . . -2.4(4) ?
    C8 C9 C10 C11 . . . . 0.4(4) ?
    C9 C10 C11 C12 . . . . 1.4(5) ?
    C10 C11 C12 C13 . . . . -1.1(5) ?
    C11 C12 C13 C14 . . . . -179.2(2) ?
    C11 C12 C13 C8 . . . . -1.0(4) ?
    C7 C8 C13 C14 . . . . 1.8(4) ?
    C9 C8 C13 C14 . . . . -179.0(2) ?
    C7 C8 C13 C12 . . . . -176.5(2) ?
    C9 C8 C13 C12 . . . . 2.7(4) ?
    C12 C13 C14 C1 . . . . 176.5(2) ?
    C8 C13 C14 C1 . . . . -1.7(4) ?
    C12 C13 C14 C15 . . . . -4.1(4) ?
    C8 C13 C14 C15 . . . . 177.7(2) ?
    C2 C1 C14 C13 . . . . 177.9(2) ?
    C6 C1 C14 C13 . . . . -0.2(4) ?
    C2 C1 C14 C15 . . . . -1.5(4) ?
    C6 C1 C14 C15 . . . . -179.6(2) ?
    C13 C14 C15 N1 . . . . -28.3(4) ?
    C1 C14 C15 N1 . . . . 151.1(3) ?
    C21 C16 C17 C18 . . . . 2.0(5) ?
    N1 C16 C17 C18 . . . . 179.4(3) ?
    C16 C17 C18 C19 . . . . -1.8(5) ?
    C17 C18 C19 C20 . . . . 1.2(5) ?
    C17 C18 C19 N2 . . . . 179.6(3) ?
    C18 C19 C20 C21 . . . . -0.7(5) ?
    N2 C19 C20 C21 . . . . -179.0(2) ?
    C19 C20 C21 C16 . . . . 0.8(4) ?
    C17 C16 C21 C20 . . . . -1.4(4) ?
    N1 C16 C21 C20 . . . . -178.6(2) ?
    C14 C15 N1 C16 . . . . -179.1(2) ?
    C17 C16 N1 C15 . . . . 136.4(3) ?
    C21 C16 N1 C15 . . . . -46.3(4) ?
    C18 C19 N2 O1 . . . . 176.6(3) ?
    C20 C19 N2 O1 . . . . -4.9(5) ?
    C18 C19 N2 O2 . . . . -6.7(5) ?
    C20 C19 N2 O2 . . . . 171.8(3) ?
loop_
    _geom_hbond_atom_site_label_D
    _geom_hbond_atom_site_label_H
    _geom_hbond_atom_site_label_A
    _geom_hbond_site_symmetry_A
    _geom_hbond_distance_DH
    _geom_hbond_distance_HA
    _geom_hbond_distance_DA
    _geom_hbond_angle_DHA
    C12 H12 N1 1 0.93 2.37 2.980(4) 123
    C20 H20 Cg1 2_675 0.93 2.86 3.717(3) 154
