# Supplementary material for: (E)-N-(Anthracen-9-yl­methyl­idene)-4-nitro­aniline
Source: Acta Crystallogr Sect E Struct Rep Online. 2011 Sep 14;67(Pt 10):o2577. doi: 10.1107/S1600536811035859 (PMC3201478; doi:10.1107/S1600536811035859)
Supplement: Supplementary file 2 [file e-67-o2577-Isup2.hkl]

# 
# h,k,l, Fc-squared, Fo-squared, sigma(Fo-squared) and status flag 
# 
data_I
_shelx_title ' KG287 in P-1' 
_shelx_refln_list_code          4 
_shelx_F_calc_maximum      116.38 
_exptl_crystal_F_000       340.00 
_reflns_d_resolution_high  0.8221 
 
loop_ 
 _symmetry_equiv_pos_as_xyz 
 'x, y, z' 
 '-x, -y, -z' 
 
_cell_length_a     8.3634 
_cell_length_b     8.9045 
_cell_length_c    11.5119 
_cell_angle_alpha  75.235 
_cell_angle_beta   84.544 
_cell_angle_gamma  75.054 
 
_shelx_F_squared_multiplier     1.000 
 
loop_ 
 _refln_index_h 
 _refln_index_k 
 _refln_index_l 
 _refln_F_squared_calc 
 _refln_F_squared_meas 
 _refln_F_squared_sigma 
 _refln_observed_status 
   1   0   0      512.59      426.88     25.94 o 
   2   0   0      568.39      612.23     14.02 o 
   3   0   0       21.96       35.97      0.70 o 
   4   0   0       65.65       78.49      1.63 o 
   5   0   0       13.19        7.84      0.63 o 
   6   0   0       15.96       13.54      1.33 o 
   7   0   0       11.42        8.04      1.08 o 
   8   0   0        7.50        6.23      1.48 o 
   9   0   0        0.43        0.62      1.77 o 
  -9   1   0       58.00       65.96      4.66 o 
  -8   1   0        1.12        1.04      0.92 o 
  -7   1   0        0.75        0.67      0.67 o 
  -6   1   0       16.47       12.23      3.35 o 
  -5   1   0       14.24        7.59      1.91 o 
  -4   1   0        5.22        6.51      1.01 o 
  -3   1   0      158.55      172.30     12.42 o 
  -2   1   0      516.96      550.67     27.36 o 
  -1   1   0        0.33        1.33      0.28 o 
   1   1   0       12.98       28.47      2.52 o 
   2   1   0      972.29     1059.40     16.06 o 
   3   1   0      259.30      254.77      4.42 o 
   4   1   0       19.01       21.93      0.91 o 
   5   1   0       57.75       64.07      1.38 o 
   6   1   0      151.04      160.10      2.85 o 
   7   1   0       25.20       25.18      1.25 o 
   8   1   0        0.92        0.15      0.70 o 
   9   1   0        0.08       -0.49      1.52 o 
  -9   2   0       33.23       52.36      6.08 o 
  -8   2   0        9.02        6.91      1.55 o 
  -7   2   0        1.02        1.11      0.70 o 
  -6   2   0       22.66       18.15      3.08 o 
  -5   2   0       15.02       13.31      0.87 o 
  -4   2   0       29.92       41.92      2.48 o 
  -3   2   0       38.64       49.83      3.47 o 
  -2   2   0       64.70       49.68      3.80 o 
  -1   2   0     5117.51     4865.64    452.57 o 
   0   2   0     5925.06     2052.60   2584.74 o 
   1   2   0      328.02      276.40     38.82 o 
   2   2   0        1.54        2.65      0.19 o 
   3   2   0       26.20       22.76      0.57 o 
   4   2   0        8.34       13.16      0.56 o 
   5   2   0       96.67       93.44      1.49 o 
   6   2   0       30.99       36.23      1.18 o 
   7   2   0        3.32        3.70      0.76 o 
   8   2   0       15.28       11.72      1.15 o 
   9   2   0        0.22       -0.71      0.93 o 
  10   2   0        1.32        1.08      1.92 o 
  -8   3   0        0.19       -0.23      1.12 o 
  -7   3   0        0.00       -0.67      0.73 o 
  -6   3   0        5.91        4.21      0.81 o 
  -5   3   0        0.35       -0.06      0.48 o 
  -4   3   0       59.24       62.28      4.74 o 
  -3   3   0      752.82      893.34     61.78 o 
  -2   3   0       80.53       95.47      7.26 o 
  -1   3   0      486.79      506.85     42.62 o 
   0   3   0     1925.62     1610.01    613.10 o 
   1   3   0       20.11       10.46      6.25 o 
   2   3   0      134.34      127.58      9.07 o 
   3   3   0       14.62       13.44      0.48 o 
   4   3   0        0.04        0.06      0.22 o 
   5   3   0       43.12       35.50      0.95 o 
   6   3   0        0.01        0.37      0.35 o 
   7   3   0        4.98        5.62      0.82 o 
   8   3   0       16.74       18.25      1.28 o 
   9   3   0        0.95        1.52      1.08 o 
  10   3   0       10.77       17.74      4.03 o 
  -8   4   0        0.95        1.37      1.16 o 
  -7   4   0        0.33        0.76      0.89 o 
  -6   4   0        3.65        4.63      0.92 o 
  -5   4   0        3.78        7.67      1.14 o 
  -4   4   0        5.05        3.34      0.48 o 
  -3   4   0        9.80       10.86      0.86 o 
  -2   4   0       30.71       33.89      1.90 o 
  -1   4   0      504.75      481.15     66.80 o 
   0   4   0        4.69        1.81      0.84 o 
   1   4   0       30.84       -0.07      0.92 o 
   2   4   0      892.46     1003.02    126.64 o 
   3   4   0      220.74      255.21     18.71 o 
   4   4   0        1.34        0.96      0.28 o 
   5   4   0        4.92        4.73      0.46 o 
   6   4   0       12.77       11.61      1.33 o 
   7   4   0        1.80        1.05      0.61 o 
   8   4   0       29.80       29.02      1.66 o 
   9   4   0        0.25        0.74      0.86 o 
  -7   5   0        6.84        7.65      1.62 o 
  -6   5   0        1.72        2.29      0.85 o 
  -5   5   0        2.49        1.23      0.69 o 
  -4   5   0       44.34       54.77      4.79 o 
  -3   5   0        9.64       11.22      0.75 o 
  -2   5   0        0.15        0.12      0.26 o 
  -1   5   0      276.81      324.55     32.76 o 
   0   5   0      551.54      584.03    158.15 o 
   1   5   0        0.94        0.42      1.13 o 
   2   5   0        0.62       -0.11      0.39 o 
   3   5   0        2.66        2.26      0.47 o 
   4   5   0       10.80       10.38      0.58 o 
   5   5   0      121.77      139.54      2.01 o 
   6   5   0      214.58      260.19      3.94 o 
   7   5   0        9.15        8.30      0.98 o 
   8   5   0        2.93        5.15      1.23 o 
   9   5   0        0.26        0.31      0.89 o 
  -6   6   0        0.30        1.36      1.07 o 
  -5   6   0        0.11        0.83      0.89 o 
  -4   6   0       29.42       43.02      6.45 o 
  -3   6   0       56.98       89.16      7.23 o 
  -2   6   0       12.97       13.49      1.94 o 
  -1   6   0       10.50        8.94      1.47 o 
   0   6   0        3.24        1.85      0.95 o 
   1   6   0        0.41        0.20      0.33 o 
   2   6   0       56.37       78.16     46.53 o 
   3   6   0       24.92       34.65      6.36 o 
   4   6   0        6.64        7.98      1.12 o 
   5   6   0        0.42        0.46      0.41 o 
   6   6   0       25.49       35.29      1.02 o 
   7   6   0       15.51       19.52      1.39 o 
   8   6   0       35.46       44.21      2.13 o 
   9   6   0        2.45        1.16      0.92 o 
  -5   7   0        5.38        3.49      1.63 o 
  -4   7   0       27.25       25.61     18.66 o 
  -3   7   0       65.55       88.95     16.93 o 
  -2   7   0        1.89        5.62      0.89 o 
  -1   7   0      375.73      516.86     62.64 o 
   0   7   0        5.53       10.46      1.67 o 
   1   7   0        0.42       -0.45      0.45 o 
   2   7   0        3.84        3.75      2.33 o 
   3   7   0        2.53        3.33      0.90 o 
   4   7   0        0.01       -0.45      0.45 o 
   5   7   0        0.17        0.47      0.65 o 
   6   7   0        1.67        1.88      0.53 o 
   7   7   0       50.67       51.31      3.00 o 
   8   7   0        0.34       -0.01      0.80 o 
  -4   8   0        0.00       -1.21      1.21 o 
  -3   8   0        1.07        1.02      1.34 o 
  -2   8   0        3.25        4.23      1.40 o 
  -1   8   0        2.81        5.33      1.81 o 
   0   8   0       30.36       37.14     10.95 o 
   1   8   0        0.85        1.50      2.19 o 
   2   8   0       42.00        0.21      1.77 o 
   3   8   0       31.66       34.83      9.51 o 
   4   8   0        0.47       -0.03      0.63 o 
   5   8   0        0.03       -0.20      0.79 o 
   6   8   0        6.13        6.57      2.05 o 
   7   8   0        0.16       -0.25      1.45 o 
   8   8   0        0.57        1.55      0.94 o 
  -2   9   0        3.00        2.67      1.08 o 
  -1   9   0        8.44       13.30      4.09 o 
   0   9   0        0.14        0.17      0.63 o 
   1   9   0        1.10        3.77      1.16 o 
   2   9   0        0.13        0.05      0.50 o 
   3   9   0        0.02        0.29      0.60 o 
   4   9   0        0.00        0.11      0.55 o 
   5   9   0        1.10        0.80      0.71 o 
   6   9   0        2.74        1.34      1.10 o 
   0  10   0        0.02        0.79      0.79 o 
   1  10   0        0.08        0.25      0.65 o 
   2  10   0        0.10        0.15      0.61 o 
   3  10   0        0.13        0.40      0.65 o 
   4  10   0        1.41        0.06      0.72 o 
  -4 -10   1        0.41        1.58      1.09 o 
  -3 -10   1        0.01       -0.29      0.74 o 
  -2 -10   1        2.72        5.75      1.08 o 
  -1 -10   1        1.33        1.34      0.95 o 
  -6  -9   1        0.02        1.84      1.48 o 
  -5  -9   1        0.00        0.63      0.87 o 
  -4  -9   1        0.01        0.04      0.72 o 
  -3  -9   1        1.21        1.11      0.71 o 
  -2  -9   1        6.23       11.61      3.00 o 
  -1  -9   1        4.83        5.19      1.99 o 
   0  -9   1        4.39        7.65      2.33 o 
   1  -9   1       26.38       37.82     12.40 o 
   2  -9   1        0.85        2.99      2.08 o 
  -7  -8   1        0.07        1.34      1.55 o 
  -6  -8   1        0.00       -0.42      1.27 o 
  -5  -8   1       14.24       11.93      3.90 o 
  -4  -8   1       35.72       43.60     12.94 o 
  -3  -8   1        0.01        0.67      0.57 o 
  -2  -8   1        0.17        0.27      0.57 o 
  -1  -8   1        0.44        0.30      0.63 o 
   0  -8   1        0.81        0.00      0.67 o 
   1  -8   1        1.20        0.93      0.80 o 
   2  -8   1       15.25       15.38      5.44 o 
   3  -8   1        0.11        0.17      1.21 o 
   4  -8   1        0.58        0.74      1.42 o 
  -8  -7   1        3.44        2.27      1.12 o 
  -7  -7   1        1.36        0.61      0.79 o 
  -6  -7   1        0.71        0.25      0.52 o 
  -5  -7   1        0.36       -0.18      0.54 o 
  -4  -7   1        3.43        3.61      0.76 o 
  -3  -7   1        5.03        6.74      1.63 o 
  -2  -7   1        6.13        9.34      1.43 o 
  -1  -7   1        0.00       -0.07      0.39 o 
   0  -7   1      100.73      138.46     18.10 o 
   1  -7   1       32.09       58.87      7.41 o 
   2  -7   1       47.92       59.54      9.18 o 
   3  -7   1        0.20       -0.77      0.77 o 
   4  -7   1        2.54        1.00      0.87 o 
   5  -7   1        0.12       -0.93      0.93 o 
  -9  -6   1        5.65        4.63      1.47 o 
  -8  -6   1        7.05        9.22      1.11 o 
  -7  -6   1        0.09        0.74      0.67 o 
  -6  -6   1        5.51        7.72      0.66 o 
  -5  -6   1        8.95        9.73      0.67 o 
  -4  -6   1        0.65        1.05      0.67 o 
  -3  -6   1       19.22       23.78      3.34 o 
  -2  -6   1       35.31       45.95      6.11 o 
  -1  -6   1       23.05       20.59      2.65 o 
   0  -6   1      107.77      137.68     17.35 o 
   1  -6   1        3.67       19.84      2.33 o 
   2  -6   1      276.05      336.87     44.97 o 
   3  -6   1        0.29        0.34      0.52 o 
   4  -6   1       18.02       26.74      3.87 o 
   5  -6   1        0.00       -0.80      0.80 o 
   6  -6   1        0.18        0.02      1.03 o 
  -9  -5   1       23.26       25.54      1.97 o 
  -8  -5   1      188.83      213.00      5.81 o 
  -7  -5   1       63.42       69.34      1.94 o 
  -6  -5   1        1.85        2.04      0.51 o 
  -5  -5   1        1.77        1.95      0.40 o 
  -4  -5   1        6.64        6.15      0.48 o 
  -3  -5   1        6.03        5.77      0.60 o 
  -2  -5   1       38.37       32.33      4.02 o 
  -1  -5   1        3.38        2.22      0.42 o 
   0  -5   1      250.91      268.68     33.02 o 
   1  -5   1        0.46        0.42      0.36 o 
   2  -5   1        3.35        5.18      0.51 o 
   3  -5   1       29.29       34.28      2.40 o 
   4  -5   1        0.06       -0.29      0.43 o 
   5  -5   1        0.91        0.03      0.64 o 
   6  -5   1        1.74        1.56      0.83 o 
   7  -5   1       12.12       15.01      2.12 o 
  -9  -4   1        6.21        6.06      1.33 o 
  -8  -4   1       20.76       18.21      1.43 o 
  -7  -4   1       11.77       15.34      1.00 o 
  -6  -4   1       23.13       21.28      1.64 o 
  -5  -4   1        4.30        4.28      0.48 o 
  -4  -4   1      156.07      184.77      1.84 o 
  -3  -4   1      586.74      710.51     36.78 o 
  -2  -4   1      796.97     1002.65     76.01 o 
  -1  -4   1      314.84      346.61     30.83 o 
   0  -4   1     1048.16     1146.32    107.39 o 
   1  -4   1      763.72      802.20     54.67 o 
   2  -4   1       17.20       16.88      1.30 o 
   3  -4   1        1.20        1.68      0.36 o 
   4  -4   1       14.59       12.59      0.99 o 
   5  -4   1        2.40        1.61      0.77 o 
   6  -4   1        0.01        0.57      0.72 o 
   7  -4   1        0.19        0.88      0.87 o 
   8  -4   1       13.65       18.30      3.75 o 
  -9  -3   1        0.05       -0.32      1.15 o 
  -8  -3   1        5.31        4.99      0.92 o 
  -7  -3   1       37.65       41.31      1.52 o 
  -6  -3   1        1.07        0.95      0.39 o 
  -5  -3   1       37.48       36.72      0.99 o 
  -4  -3   1        2.91        2.60      0.43 o 
  -3  -3   1      306.66      310.09     17.03 o 
  -2  -3   1        7.06        7.73      0.46 o 
  -1  -3   1        9.61       18.58      1.26 o 
   0  -3   1      145.96      156.20      9.99 o 
   1  -3   1        0.98        0.98      0.21 o 
   2  -3   1       25.35       32.75      2.43 o 
   3  -3   1        4.99        6.24      0.51 o 
   4  -3   1       36.76       60.31      4.55 o 
   5  -3   1        5.98        4.35      0.62 o 
   6  -3   1        6.68        8.98      1.49 o 
   7  -3   1        3.68        5.68      1.08 o 
   8  -3   1        1.55        1.92      1.33 o 
 -10  -2   1        6.29        8.34      3.82 o 
  -9  -2   1        0.75       -0.85      1.42 o 
  -8  -2   1        0.39        0.26      0.75 o 
  -7  -2   1        4.81        4.16      0.78 o 
  -6  -2   1       41.84       42.90      1.19 o 
  -5  -2   1       39.02       30.26      0.89 o 
  -4  -2   1      358.56      377.31     21.53 o 
  -3  -2   1      149.70      150.76      9.25 o 
  -2  -2   1       39.21       41.49      4.15 o 
  -1  -2   1     1455.12     1408.55     84.85 o 
   0  -2   1     9491.38     8388.90    988.53 o 
   1  -2   1       27.81       72.73      3.79 o 
   2  -2   1      138.33      126.06      8.03 o 
   3  -2   1       50.52       66.13      4.31 o 
   4  -2   1      327.34      431.64     23.13 o 
   5  -2   1       30.23       35.03      2.14 o 
   6  -2   1       12.67       12.25      1.85 o 
   7  -2   1        0.40       -0.11      0.71 o 
   8  -2   1       56.86       64.17      9.76 o 
   9  -2   1        1.70        1.28      2.19 o 
  -9  -1   1        3.42        3.82      1.94 o 
  -8  -1   1        1.65        0.31      0.95 o 
  -7  -1   1       43.25       36.00      5.10 o 
  -6  -1   1      172.83      176.13      3.45 o 
  -5  -1   1      581.68      611.46      9.94 o 
  -4  -1   1      135.79      148.25      2.91 o 
  -3  -1   1      352.03      392.06      5.46 o 
  -2  -1   1      544.77      531.82     30.35 o 
  -1  -1   1      221.20      224.83     16.49 o 
   0  -1   1       79.96      102.10      5.73 o 
   1  -1   1      836.46      939.08     16.09 o 
   2  -1   1      249.59      253.35      6.57 o 
   3  -1   1      165.06      147.00      5.40 o 
   4  -1   1       42.13       49.39      1.38 o 
   5  -1   1       12.85       11.02      1.72 o 
   6  -1   1        0.67        0.99      0.48 o 
   7  -1   1       36.36       35.94      4.21 o 
   8  -1   1       41.73       43.05      7.10 o 
   9  -1   1       25.38       20.72      8.71 o 
  -9   0   1        1.77        0.78      1.75 o 
  -8   0   1        0.45       -0.37      0.67 o 
  -7   0   1        3.14        3.25      0.76 o 
  -6   0   1        0.17        0.55      0.43 o 
  -5   0   1       66.01       45.49      4.08 o 
  -4   0   1       50.33       55.07      4.12 o 
  -3   0   1       37.25       39.91      2.15 o 
  -2   0   1     5361.86     5269.07    299.45 o 
  -1   0   1     1725.82     1988.44     18.16 o 
   1   0   1     1143.01     1302.22     27.65 o 
   2   0   1        2.64        3.38      0.22 o 
   3   0   1      122.81      117.28      2.38 o 
   4   0   1       46.09       64.54      1.17 o 
   5   0   1       38.37       36.23      1.10 o 
   6   0   1        7.62        7.62      0.74 o 
   7   0   1       31.04       31.91      1.97 o 
   8   0   1       19.90       15.34      3.45 o 
   9   0   1        1.64        0.66      1.28 o 
  -9   1   1        8.34        4.88      2.15 o 
  -8   1   1        1.26        1.69      0.92 o 
  -7   1   1        8.00        4.60      0.91 o 
  -6   1   1       11.60        9.67      2.27 o 
  -5   1   1      119.47      107.84     20.18 o 
  -4   1   1      199.08      232.61     19.09 o 
  -3   1   1     1003.63      901.70     79.77 o 
  -2   1   1       39.67       47.22      2.28 o 
  -1   1   1      991.38      890.94     82.21 o 
   0   1   1       17.27       29.37      2.25 o 
   1   1   1     1858.75     1864.73     42.25 o 
   2   1   1       89.48       90.94      2.03 o 
   3   1   1      321.26      313.67      4.82 o 
   4   1   1      556.54      570.84     11.23 o 
   5   1   1        6.58        5.09      0.55 o 
   6   1   1        1.86       -0.17      0.47 o 
   7   1   1       53.13       56.05      2.03 o 
   8   1   1       28.12       31.30      2.00 o 
   9   1   1        2.08        1.43      1.22 o 
  10   1   1       10.45       10.18      3.67 o 
  -9   2   1       22.63       18.66      4.10 o 
  -8   2   1        2.95        3.55      1.05 o 
  -7   2   1       12.03       11.85      1.85 o 
  -6   2   1       29.18       31.83      4.81 o 
  -5   2   1        0.03        0.06      0.38 o 
  -4   2   1       26.83       25.60      1.94 o 
  -3   2   1       18.83       15.93      1.56 o 
  -2   2   1       35.08       45.85      3.02 o 
  -1   2   1     1579.40     1518.19     94.52 o 
   0   2   1       24.41       21.94     12.15 o 
   1   2   1      521.62      449.07     81.10 o 
   2   2   1      222.07      246.56      3.34 o 
   3   2   1      321.79      341.64      5.13 o 
   4   2   1      246.66      298.69      4.87 o 
   5   2   1       31.60       37.05      1.07 o 
   6   2   1      110.47      116.54      1.95 o 
   7   2   1      102.74      101.71      2.41 o 
   8   2   1       43.27       38.50      1.90 o 
   9   2   1        1.43        1.23      1.11 o 
  10   2   1       12.73       20.82      3.96 o 
  -8   3   1        0.29        0.03      1.18 o 
  -7   3   1        1.53        1.64      0.87 o 
  -6   3   1       36.37       47.10      6.15 o 
  -5   3   1      149.01      165.80     15.71 o 
  -4   3   1      254.11      286.43     25.32 o 
  -3   3   1       10.26       11.12      1.16 o 
  -2   3   1       20.47       18.60      1.26 o 
  -1   3   1     1408.99     1431.33    117.14 o 
   1   3   1      184.08      199.78    125.04 o 
   2   3   1      365.82      351.25     22.54 o 
   3   3   1       99.94      131.07      1.38 o 
   4   3   1       25.24       20.89      0.66 o 
   5   3   1       40.36       45.54      1.03 o 
   6   3   1       34.30       38.16      1.10 o 
   7   3   1      108.93      108.48      3.26 o 
   8   3   1       77.05       82.61      2.60 o 
   9   3   1       21.13       25.39      1.99 o 
  10   3   1        8.93       11.94      3.67 o 
  -8   4   1        1.63        0.98      1.13 o 
  -7   4   1        5.84        7.11      1.64 o 
  -6   4   1        2.13        1.75      0.77 o 
  -5   4   1        1.66        0.83      0.57 o 
  -4   4   1       48.57       62.87      4.91 o 
  -3   4   1       16.28       17.78      1.43 o 
  -2   4   1       34.84       36.10      2.27 o 
  -1   4   1        5.04        3.24      0.71 o 
   0   4   1      653.17        1.55      1.20 o 
   1   4   1      549.37        0.85      1.06 o 
   2   4   1        7.09        5.80      1.02 o 
   3   4   1        6.15        7.16      0.36 o 
   4   4   1        6.42        9.48      0.46 o 
   5   4   1        6.39        5.16      0.47 o 
   6   4   1        6.01        5.14      0.76 o 
   7   4   1       28.06       25.05      1.28 o 
   8   4   1        3.52        2.17      0.83 o 
   9   4   1        5.70        7.38      1.38 o 
  -7   5   1        0.56        1.16      0.95 o 
  -6   5   1        0.25        0.00      0.70 o 
  -5   5   1        4.15        2.59      0.83 o 
  -4   5   1        9.78       14.18      1.12 o 
  -3   5   1        4.26        2.61      0.34 o 
  -2   5   1       36.52       39.46      3.22 o 
  -1   5   1      235.96      268.10     45.36 o 
   0   5   1      146.57        0.07      1.34 o 
   1   5   1      255.04        0.35      1.06 o 
   2   5   1       60.02       54.21     29.54 o 
   3   5   1       15.90       26.63      3.04 o 
   4   5   1       50.49       55.72      1.20 o 
   5   5   1       13.31       13.26      0.71 o 
   6   5   1       95.04      107.31      3.10 o 
   7   5   1      392.69      430.25     12.16 o 
   8   5   1        8.26        9.48      1.64 o 
   9   5   1        1.27        2.72      1.14 o 
  -6   6   1        0.47        0.66      1.00 o 
  -5   6   1        0.78        1.18      0.88 o 
  -4   6   1       60.39       99.37     10.09 o 
  -3   6   1        2.85        2.71      0.57 o 
  -2   6   1        1.33        1.16      0.53 o 
  -1   6   1        2.74        2.84      0.73 o 
   0   6   1       15.83       14.09      8.02 o 
   1   6   1        2.68        0.78      1.48 o 
   2   6   1        8.66        0.21      1.34 o 
   3   6   1       11.97       11.66      1.96 o 
   4   6   1        8.52        9.18      0.78 o 
   5   6   1       11.10       11.92      0.74 o 
   6   6   1      334.66      395.12     10.12 o 
   7   6   1      176.50      199.73      5.92 o 
   8   6   1       11.87       10.34      1.24 o 
   9   6   1       14.37       17.77      1.62 o 
  -5   7   1        0.97       -0.25      1.12 o 
  -4   7   1       43.34       50.04     33.46 o 
  -3   7   1      171.55      272.97     53.16 o 
  -2   7   1       12.27       20.74      2.92 o 
  -1   7   1       17.90       33.32      4.55 o 
   0   7   1        8.68        7.80      2.26 o 
   1   7   1        2.05        1.13      1.70 o 
   2   7   1        0.34       -0.78      1.27 o 
   3   7   1        0.04        0.25      0.41 o 
   4   7   1        7.88        6.85      2.05 o 
   5   7   1        1.32        1.41      0.68 o 
   6   7   1       12.92       12.77      1.12 o 
   7   7   1       22.86       30.10      2.07 o 
   8   7   1        3.30        4.65      1.21 o 
   9   7   1        0.32        1.34      2.40 o 
  -4   8   1        0.74       -0.36      1.42 o 
  -3   8   1        1.81        1.62      1.38 o 
  -2   8   1        0.00        0.32      0.82 o 
  -1   8   1        3.91        7.08      2.41 o 
   0   8   1        2.60       -0.57      1.41 o 
   1   8   1        3.41       -0.28      1.48 o 
   2   8   1       23.85        0.57      1.84 o 
   3   8   1        9.52       -1.55      1.55 o 
   4   8   1        9.72        9.21      2.79 o 
   5   8   1       16.51       21.63      1.75 o 
   6   8   1        6.66        7.28      1.40 o 
   7   8   1       18.51       20.85      3.18 o 
   8   8   1        0.12        1.01      0.97 o 
  -3   9   1        0.00       -0.57      2.47 o 
  -2   9   1        2.44        3.32      1.11 o 
  -1   9   1        0.10       -0.19      0.73 o 
   0   9   1        0.03        0.04      0.53 o 
   1   9   1        0.04        0.57      2.05 o 
   2   9   1        5.28        1.20      2.33 o 
   3   9   1       17.94        0.14      1.98 o 
   4   9   1        2.73        2.27      0.93 o 
   5   9   1        0.11       -0.49      0.77 o 
   6   9   1       18.57       24.80      3.04 o 
   7   9   1        0.26        1.13      1.70 o 
   0  10   1        0.36        0.43      0.69 o 
   1  10   1        0.38        0.46      1.38 o 
   2  10   1        1.36        0.14      2.40 o 
   3  10   1        0.08        0.71      2.26 o 
   4  10   1        0.00        0.16      0.69 o 
   5  10   1        0.00       -0.35      0.92 o 
  -5  -9   2        0.36        1.28      1.32 o 
  -4  -9   2        3.63        3.44      1.01 o 
  -3  -9   2        0.02        0.04      0.74 o 
  -2  -9   2        1.04        0.95      0.78 o 
  -1  -9   2        0.03       -0.62      0.71 o 
   0  -9   2        8.73       10.04      3.81 o 
   1  -9   2        0.05       -0.01      1.11 o 
  -7  -8   2        2.72        4.95      2.12 o 
  -6  -8   2        0.26       -0.14      1.41 o 
  -5  -8   2        4.24        1.85      1.59 o 
  -4  -8   2       10.05        5.80      2.71 o 
  -3  -8   2       16.43       16.92      5.41 o 
  -2  -8   2        9.64       11.66      3.32 o 
  -1  -8   2        7.96        7.75      2.72 o 
   0  -8   2       19.54       21.47      6.88 o 
   1  -8   2       10.29        5.78      2.00 o 
   2  -8   2        1.49        0.38      1.20 o 
   3  -8   2        1.53        2.35      1.46 o 
  -8  -7   2        0.08        0.99      1.09 o 
  -7  -7   2        0.01        0.53      0.89 o 
  -6  -7   2        6.92        8.84      0.93 o 
  -5  -7   2        8.82        7.54      1.59 o 
  -4  -7   2       57.14       70.17      9.78 o 
  -3  -7   2       11.67       15.15      2.46 o 
  -2  -7   2       40.61       47.71      6.77 o 
  -1  -7   2        1.74        1.44      0.54 o 
   0  -7   2       64.63       83.79     10.57 o 
   1  -7   2        1.39        0.60      0.62 o 
   2  -7   2        0.72        0.27      0.74 o 
   3  -7   2        2.14        2.67      2.90 o 
   4  -7   2        0.52       -0.46      0.69 o 
   5  -7   2        0.33        0.75      1.11 o 
  -8  -6   2        1.19        1.13      0.87 o 
  -7  -6   2        0.00        0.86      0.72 o 
  -6  -6   2        1.60        2.70      0.72 o 
  -5  -6   2        0.05       -0.09      0.35 o 
  -4  -6   2       10.59       12.10      1.49 o 
  -3  -6   2       37.05       41.91      5.83 o 
  -2  -6   2        6.48        9.53      1.28 o 
  -1  -6   2        0.93        0.28      0.40 o 
   0  -6   2      270.85      294.18     37.15 o 
   1  -6   2      227.07      244.41     29.79 o 
   2  -6   2      314.37      440.24     41.67 o 
   3  -6   2       16.58       20.41      2.48 o 
   4  -6   2        9.80       10.68      2.51 o 
   5  -6   2        2.02        2.60      1.03 o 
   6  -6   2        0.00        0.31      1.10 o 
  -9  -5   2        8.00        8.60      1.66 o 
  -8  -5   2       59.19       67.95      2.90 o 
  -7  -5   2      165.05      198.01      4.28 o 
  -6  -5   2        0.47        0.47      0.51 o 
  -5  -5   2        8.67       11.15      0.64 o 
  -4  -5   2        8.22        9.28      0.66 o 
  -3  -5   2      137.40      149.28     12.07 o 
  -2  -5   2       47.59       58.26      4.98 o 
  -1  -5   2        0.60        0.22      0.33 o 
   0  -5   2       17.14       22.11      2.79 o 
   1  -5   2        1.24        0.77      0.27 o 
   2  -5   2        2.43        1.75      0.30 o 
   3  -5   2        9.33       16.71      1.29 o 
   4  -5   2        0.56        0.46      0.51 o 
   5  -5   2       15.48       20.93      3.57 o 
   6  -5   2        4.03        3.16      1.47 o 
   7  -5   2       12.39       17.04      6.51 o 
  -9  -4   2        0.06       -0.53      1.34 o 
  -8  -4   2       50.22       53.47      2.45 o 
  -7  -4   2       64.68       74.78      2.09 o 
  -6  -4   2        1.35        0.99      0.47 o 
  -5  -4   2        3.01        4.54      0.51 o 
  -4  -4   2        2.22        3.39      0.40 o 
  -3  -4   2       65.31       66.12      4.51 o 
  -2  -4   2        0.18       -0.08      0.18 o 
  -1  -4   2      243.26      239.56     14.83 o 
   0  -4   2      350.71      413.11     27.40 o 
   1  -4   2        7.78        9.43      0.71 o 
   2  -4   2       29.91       39.57      2.48 o 
   3  -4   2        3.54        4.08      0.46 o 
   4  -4   2        0.05        0.10      0.38 o 
   5  -4   2        0.00       -0.26      0.58 o 
   6  -4   2        2.50        2.51      0.89 o 
   7  -4   2        8.03       13.03      2.52 o 
  -9  -3   2        4.22        3.18      2.61 o 
  -8  -3   2        7.56        7.89      1.15 o 
  -7  -3   2       52.08       53.01      1.83 o 
  -6  -3   2        4.21        5.76      0.59 o 
  -5  -3   2       27.46       31.42      1.02 o 
  -4  -3   2        2.99        4.99      0.60 o 
  -3  -3   2      294.40      286.86     16.66 o 
  -2  -3   2      513.75      578.95     38.35 o 
  -1  -3   2       79.67       85.98      4.90 o 
   0  -3   2       86.22      100.26      4.63 o 
   1  -3   2       18.17       30.42      1.59 o 
   2  -3   2      114.85      135.04      8.54 o 
   3  -3   2       50.26       52.34      3.92 o 
   4  -3   2        4.45        4.55      0.51 o 
   5  -3   2       18.84       23.00      2.60 o 
   6  -3   2        0.18       -0.51      0.58 o 
   7  -3   2        3.28        3.09      1.00 o 
   8  -3   2        8.28        6.04      6.18 o 
  -9  -2   2        1.48        3.07      1.80 o 
  -8  -2   2        1.00        0.36      0.75 o 
  -7  -2   2       11.18       10.49      1.11 o 
  -6  -2   2        5.47        6.91      0.72 o 
  -5  -2   2       31.23       37.89      1.13 o 
  -4  -2   2       32.91       35.42      0.90 o 
  -3  -2   2        3.58        4.22      0.64 o 
  -2  -2   2        2.16        1.97      0.40 o 
  -1  -2   2       55.89       73.59      3.53 o 
   0  -2   2     1041.89     1229.08     56.40 o 
   1  -2   2      258.74      242.86     15.34 o 
   2  -2   2      484.61      606.05     32.64 o 
   3  -2   2      160.24      165.33     10.11 o 
   4  -2   2      114.60      121.42      8.13 o 
   5  -2   2        4.68        3.40      0.51 o 
   6  -2   2        1.37        2.22      0.69 o 
   7  -2   2       94.65      118.47     13.49 o 
   8  -2   2        8.53        8.68      1.46 o 
   9  -2   2        1.64        0.14      2.54 o 
  -9  -1   2        0.04        0.35      1.70 o 
  -8  -1   2       89.34       90.60      4.12 o 
  -7  -1   2       45.92       48.53      1.99 o 
  -6  -1   2        2.09        1.94      0.59 o 
  -5  -1   2        3.09        4.70      0.59 o 
  -4  -1   2      671.76      737.39     11.62 o 
  -3  -1   2       95.47      101.30      1.70 o 
  -2  -1   2      465.29      445.56     27.96 o 
  -1  -1   2     1526.02     1640.88     57.37 o 
   0  -1   2      836.65     1038.43     14.75 o 
   1  -1   2      212.27      172.66      3.25 o 
   2  -1   2      102.41      129.08      2.38 o 
   3  -1   2        0.50        1.73      0.29 o 
   4  -1   2        3.45        3.65      0.41 o 
   5  -1   2       43.93       45.54      1.36 o 
   6  -1   2        1.32        1.12      0.56 o 
   7  -1   2      304.82      336.91     34.63 o 
   8  -1   2       38.97       34.96      6.04 o 
   9  -1   2        3.83        0.16      1.54 o 
  -9   0   2        4.50        5.55      2.15 o 
  -8   0   2       23.89       20.11      1.81 o 
  -7   0   2        0.44        0.63      0.57 o 
  -6   0   2        5.66        3.54      0.89 o 
  -5   0   2       87.87       81.54      8.90 o 
  -4   0   2       75.33       75.88      5.32 o 
  -3   0   2        1.12        0.97      0.28 o 
  -2   0   2     5951.70     6653.75     88.20 o 
  -1   0   2     5581.81     5904.29     50.67 o 
   0   0   2        3.65       13.41      0.31 o 
   1   0   2      468.33      529.74     11.67 o 
   2   0   2      567.27      535.93     11.44 o 
   3   0   2      159.12      159.31      3.80 o 
   4   0   2        6.32        6.62      0.46 o 
   5   0   2       74.78       77.50      2.55 o 
   6   0   2       16.39       16.88      0.98 o 
   7   0   2       54.29       63.15      3.11 o 
   8   0   2      125.84      113.96     17.30 o 
   9   0   2       13.31        9.21      4.64 o 
  -9   1   2        5.87        4.47      2.22 o 
  -8   1   2        0.10       -0.33      0.94 o 
  -7   1   2        0.05       -0.59      0.59 o 
  -6   1   2        0.56       -0.20      0.41 o 
  -5   1   2       62.89       51.77     10.26 o 
  -4   1   2      328.76      299.37     38.58 o 
  -3   1   2       10.27       12.48      1.48 o 
  -2   1   2     5236.72     4608.14    513.02 o 
  -1   1   2    13544.35     9994.56   1247.58 o 
   0   1   2      481.34      472.18      7.11 o 
   1   1   2     2118.08     2182.60     62.06 o 
   2   1   2     1007.59     1065.16     27.00 o 
   3   1   2        0.05       -0.07      0.17 o 
   4   1   2      386.89      404.00      7.67 o 
   5   1   2        4.07        6.37      0.58 o 
   6   1   2       66.85       67.33      2.09 o 
   7   1   2      224.98      245.27      6.78 o 
   8   1   2       59.68       60.49      2.87 o 
   9   1   2        9.63       13.32      2.43 o 
  -9   2   2        0.00       -0.92      2.26 o 
  -8   2   2        3.64        3.56      1.23 o 
  -7   2   2       12.50        9.97      1.58 o 
  -6   2   2        1.06        1.34      0.64 o 
  -5   2   2        1.24        0.76      0.40 o 
  -4   2   2       53.97       53.56      3.74 o 
  -3   2   2       70.44       81.43      4.30 o 
  -2   2   2       40.85       36.31      4.82 o 
  -1   2   2       18.70       27.42      1.53 o 
   0   2   2      105.62       90.61      4.38 o 
   1   2   2        7.11       10.30      0.28 o 
   2   2   2       13.48       17.54      0.48 o 
   3   2   2        6.12        5.91      0.34 o 
   4   2   2     1653.02     1872.76     30.59 o 
   5   2   2      132.84      163.99      2.14 o 
   6   2   2       15.23       15.26      0.84 o 
   7   2   2       25.31       18.74      1.24 o 
   8   2   2        1.62        1.89      0.89 o 
   9   2   2        0.23        0.89      1.04 o 
  10   2   2        1.60        3.79      2.14 o 
  -8   3   2        0.78        0.15      1.21 o 
  -7   3   2       16.74       15.27      2.78 o 
  -6   3   2       28.42       26.80      5.23 o 
  -5   3   2       31.05       39.09      4.37 o 
  -4   3   2      109.85      118.22     15.61 o 
  -3   3   2      152.78      157.31      7.72 o 
  -2   3   2      227.66      203.32     12.49 o 
  -1   3   2        4.87       13.44      4.26 o 
   0   3   2        0.89        1.18      0.21 o 
   1   3   2        7.40        5.52      0.83 o 
   2   3   2      443.10      432.36     10.38 o 
   3   3   2       27.73       38.30      0.69 o 
   4   3   2       81.67       85.59      1.23 o 
   5   3   2       20.73       27.78      0.81 o 
   6   3   2       57.12       59.96      1.34 o 
   7   3   2      355.52      344.31      8.42 o 
   8   3   2       46.07       50.20      2.17 o 
   9   3   2        1.50        1.53      1.09 o 
  10   3   2        3.19        5.87      3.25 o 
  -8   4   2        3.12        1.41      2.69 o 
  -7   4   2        0.21        0.45      0.84 o 
  -6   4   2        3.50        2.19      0.90 o 
  -5   4   2        7.82        7.14      1.19 o 
  -4   4   2      113.31      155.10     10.69 o 
  -3   4   2        1.66        1.68      0.32 o 
  -2   4   2       22.38       28.68      1.71 o 
  -1   4   2      102.56      113.87     15.50 o 
   0   4   2       33.72        0.85      1.06 o 
   1   4   2      214.84      209.75    131.40 o 
   2   4   2       68.31       78.75     13.61 o 
   3   4   2      284.59      313.64      5.92 o 
   4   4   2       10.51       15.18      0.53 o 
   5   4   2        2.87        2.43      0.37 o 
   6   4   2        3.89        2.48      0.50 o 
   7   4   2       50.13       54.90      2.41 o 
   8   4   2        6.96        6.55      1.07 o 
   9   4   2       12.35       13.90      1.62 o 
  10   4   2        3.62        2.26      2.76 o 
  -7   5   2        1.22        2.99      1.03 o 
  -6   5   2        0.02        0.28      0.75 o 
  -5   5   2        7.03        6.39      1.55 o 
  -4   5   2        4.29        4.43      0.55 o 
  -3   5   2        0.22        1.15      0.27 o 
  -2   5   2        0.20       -0.25      0.25 o 
  -1   5   2        9.07        9.56      2.09 o 
   0   5   2      105.98        0.28      1.13 o 
   1   5   2      343.56        0.78      1.13 o 
   2   5   2       62.36       82.89     22.92 o 
   3   5   2        5.71        4.68      0.39 o 
   4   5   2       15.14       17.73      0.64 o 
   5   5   2       17.01       21.24      0.70 o 
   6   5   2      125.85      134.99      1.94 o 
   7   5   2      130.03      133.79      3.02 o 
   8   5   2        1.36        0.91      0.90 o 
   9   5   2        0.70       -0.66      0.93 o 
  -6   6   2        1.38        0.49      0.98 o 
  -5   6   2        9.75       13.75      3.04 o 
  -4   6   2        0.01       -0.16      0.56 o 
  -3   6   2        4.53        5.68      0.68 o 
  -2   6   2        5.82        6.63      0.95 o 
  -1   6   2        1.28        3.12      0.61 o 
   0   6   2        6.09        7.22      4.52 o 
   1   6   2       11.82       -0.49      0.99 o 
   2   6   2       26.00        0.07      1.13 o 
   3   6   2       49.09       51.65      6.84 o 
   4   6   2       52.34       63.24      1.50 o 
   5   6   2       25.11       34.95      1.08 o 
   6   6   2      221.98      267.83      6.64 o 
   7   6   2        2.02        1.53      0.85 o 
   8   6   2        0.79       -0.01      0.77 o 
   9   6   2        2.13        1.37      1.05 o 
  -5   7   2       31.63       43.70     12.62 o 
  -4   7   2        4.53        5.48      3.57 o 
  -3   7   2       35.64       48.18     14.26 o 
  -2   7   2       12.97       17.58      4.03 o 
  -1   7   2        2.25        3.30      0.71 o 
   0   7   2        2.95        3.18      2.51 o 
   1   7   2        2.79        0.28      1.48 o 
   2   7   2        3.20       -0.42      1.41 o 
   3   7   2        8.20        4.89      1.81 o 
   4   7   2       17.16       20.46      1.06 o 
   5   7   2        0.47        0.79      0.62 o 
   6   7   2       52.64       59.05      2.35 o 
   7   7   2       16.64       22.13      1.36 o 
   8   7   2        0.00        0.88      0.97 o 
   9   7   2        1.80        3.10      1.32 o 
  -4   8   2        0.03       -0.14      1.37 o 
  -3   8   2       25.39       37.63     12.12 o 
  -2   8   2       18.96       33.86     10.16 o 
  -1   8   2        0.02        0.04      0.49 o 
   0   8   2        7.80       -0.49      1.48 o 
   1   8   2       11.33       -0.21      1.48 o 
   2   8   2        2.99       -0.42      1.34 o 
   3   8   2        8.99       -0.35      1.55 o 
   4   8   2        4.84        5.09      0.81 o 
   5   8   2        1.14        0.74      0.76 o 
   6   8   2       48.42       61.71      2.95 o 
   7   8   2        9.93       14.56      2.83 o 
   8   8   2        0.13        0.81      1.24 o 
  -3   9   2        0.21       -0.95      1.21 o 
  -2   9   2        1.24        1.25      0.93 o 
  -1   9   2        1.51        2.64      0.99 o 
   0   9   2        0.55       -1.20      1.70 o 
   1   9   2       12.71        0.85      2.47 o 
   2   9   2        0.12       -0.42      1.98 o 
   3   9   2       20.09        1.63      2.47 o 
   4   9   2        0.01        0.35      0.59 o 
   5   9   2       10.34       12.98      1.34 o 
   6   9   2        0.98       -0.43      1.02 o 
   7   9   2        0.54       -1.06      1.55 o 
  -1  10   2        0.18       -0.24      1.02 o 
   0  10   2        2.91        4.38      1.65 o 
   1  10   2        0.37        1.13      2.69 o 
   2  10   2        0.86       -0.85      1.77 o 
   3  10   2        3.03       -0.64      1.98 o 
   4  10   2        0.93        1.53      0.71 o 
   5  10   2        3.29        4.39      1.17 o 
  -5  -9   3        0.10        0.25      1.23 o 
  -4  -9   3        0.07       -0.80      1.08 o 
  -3  -9   3        0.13        1.67      1.16 o 
  -2  -9   3        2.90        3.15      1.37 o 
  -1  -9   3        1.09        1.80      0.98 o 
   0  -9   3        0.06       -0.95      0.95 o 
   1  -9   3        0.02       -0.44      1.16 o 
  -6  -8   3        3.54        3.96      1.91 o 
  -5  -8   3        0.76        1.28      1.20 o 
  -4  -8   3        2.66        1.17      0.92 o 
  -3  -8   3        9.50       10.67      3.15 o 
  -2  -8   3        1.98        4.22      2.04 o 
  -1  -8   3        0.78        0.35      0.76 o 
   0  -8   3        7.29        6.81      2.31 o 
   1  -8   3        0.06        1.27      1.30 o 
   2  -8   3        0.06       -0.82      1.13 o 
   3  -8   3        0.49        0.78      1.48 o 
  -7  -7   3        5.02        6.05      1.33 o 
  -6  -7   3       19.58       28.46      1.88 o 
  -5  -7   3        5.32        8.57      1.37 o 
  -4  -7   3       19.37       21.77      4.72 o 
  -3  -7   3        0.51        0.33      0.55 o 
  -2  -7   3        1.22        1.58      0.60 o 
  -1  -7   3        1.85        1.55      0.60 o 
   0  -7   3        0.02       -0.17      0.53 o 
   1  -7   3        1.04        0.11      0.66 o 
   2  -7   3        7.13        8.61      2.43 o 
   3  -7   3        1.82        0.55      0.80 o 
   4  -7   3        0.00       -0.42      0.92 o 
  -8  -6   3        1.35        1.20      1.17 o 
  -7  -6   3        0.00       -0.10      0.72 o 
  -6  -6   3        0.49        0.48      0.63 o 
  -5  -6   3        0.39        0.02      0.41 o 
  -4  -6   3        7.12        4.90      0.60 o 
  -3  -6   3        9.98       10.56      0.97 o 
  -2  -6   3       11.52       15.90      2.04 o 
  -1  -6   3      227.15      270.90     36.21 o 
   0  -6   3      338.65      460.35     57.31 o 
   1  -6   3       30.82       30.27      3.35 o 
   2  -6   3       28.75       33.24      3.39 o 
   3  -6   3        0.34       -0.06      0.56 o 
   4  -6   3        0.00       -0.11      0.74 o 
   5  -6   3        0.80        1.18      0.92 o 
  -9  -5   3       17.08       16.70      2.02 o 
  -8  -5   3        6.64        8.10      1.33 o 
  -7  -5   3       15.39       15.39      1.41 o 
  -6  -5   3        0.30        0.63      0.55 o 
  -5  -5   3        0.48        0.37      0.40 o 
  -4  -5   3       68.20       83.37      5.21 o 
  -3  -5   3       22.42       18.94      0.93 o 
  -2  -5   3        3.16        4.37      0.45 o 
  -1  -5   3        6.46        7.56      0.68 o 
   0  -5   3       19.55       27.97      2.01 o 
   1  -5   3        7.09        8.41      0.72 o 
   2  -5   3       23.12       39.37      2.63 o 
   3  -5   3        1.27        0.60      0.46 o 
   4  -5   3        1.48        0.96      0.65 o 
   5  -5   3        3.09        3.00      0.85 o 
   6  -5   3       12.85       14.83      2.31 o 
  -9  -4   3       26.22       33.78      4.95 o 
  -8  -4   3        2.19        3.24      1.13 o 
  -7  -4   3        0.07        0.09      0.69 o 
  -6  -4   3        5.91        5.16      0.74 o 
  -5  -4   3        0.20       -0.08      0.36 o 
  -4  -4   3      148.36      148.61      9.93 o 
  -3  -4   3       29.03       32.56      2.31 o 
  -2  -4   3       17.55       19.59      1.48 o 
  -1  -4   3        0.02        0.09      0.24 o 
   0  -4   3        9.25        6.85      0.60 o 
   1  -4   3        2.55        2.61      0.35 o 
   2  -4   3        1.97        1.40      0.36 o 
   3  -4   3        6.12        6.29      0.58 o 
   4  -4   3        4.01        7.30      0.78 o 
   5  -4   3        7.76        6.03      0.94 o 
   6  -4   3       22.56       20.55      3.87 o 
   7  -4   3       40.79       58.88      8.62 o 
  -9  -3   3        0.07        2.12      2.83 o 
  -8  -3   3        6.32        5.89      1.09 o 
  -7  -3   3        2.93        1.94      0.79 o 
  -6  -3   3       28.12       29.97      1.69 o 
  -5  -3   3        5.76        6.52      0.61 o 
  -4  -3   3     1068.14     1130.54     55.93 o 
  -3  -3   3      390.90      381.47     32.49 o 
  -2  -3   3        5.72        7.77      0.68 o 
  -1  -3   3       18.36       23.24      1.35 o 
   0  -3   3        4.67        8.52      0.49 o 
   1  -3   3       75.62       59.62      3.43 o 
   2  -3   3       17.70       13.20      0.81 o 
   3  -3   3       73.57       65.02      8.95 o 
   4  -3   3       35.28       45.90      3.44 o 
   5  -3   3        7.52        8.38      1.42 o 
   6  -3   3        1.52        1.40      0.71 o 
   7  -3   3       31.28       36.37      5.42 o 
   8  -3   3        5.57        1.94      1.95 o 
  -9  -2   3        8.47       10.17      2.41 o 
  -8  -2   3       34.54       31.80      2.11 o 
  -7  -2   3       37.34       29.23      1.83 o 
  -6  -2   3       10.01       11.17      0.95 o 
  -5  -2   3        5.25        6.93      0.60 o 
  -4  -2   3        0.48        0.66      0.34 o 
  -3  -2   3       30.81       29.83      2.48 o 
  -2  -2   3       68.25       70.14      4.33 o 
  -1  -2   3       21.71       21.36      1.21 o 
   0  -2   3      155.70      182.65      9.53 o 
   1  -2   3       93.51      126.68      5.11 o 
   2  -2   3     1537.73     1944.65     44.91 o 
   3  -2   3       63.53       92.75      2.31 o 
   4  -2   3       17.48       21.46      0.93 o 
   5  -2   3       39.43       44.09      3.52 o 
   6  -2   3        8.28       10.58      1.64 o 
   7  -2   3       44.44       50.28      5.61 o 
   8  -2   3        0.02       -0.06      1.62 o 
  -9  -1   3        0.43        1.80      1.76 o 
  -8  -1   3        9.10        7.50      1.38 o 
  -7  -1   3       31.75       35.54      2.04 o 
  -6  -1   3        0.22        0.20      0.52 o 
  -5  -1   3       67.20       78.07      1.61 o 
  -4  -1   3       36.14       38.70      1.42 o 
  -3  -1   3        5.67        9.78      0.80 o 
  -2  -1   3      114.96      109.04      7.80 o 
  -1  -1   3       85.15       88.06      1.85 o 
   0  -1   3      453.29      419.18      6.65 o 
   1  -1   3      318.64      334.96      6.85 o 
   2  -1   3      263.06      354.13     11.43 o 
   3  -1   3      519.50      589.72     17.92 o 
   4  -1   3      329.11      348.59     11.31 o 
   5  -1   3       22.56       23.64      2.26 o 
   6  -1   3       21.14       18.35      2.11 o 
   7  -1   3       69.65       78.11      3.81 o 
   8  -1   3      133.76      139.36     20.85 o 
   9  -1   3        1.79        1.52      1.64 o 
  -9   0   3        0.03       -0.41      1.77 o 
  -8   0   3        2.86        2.48      1.10 o 
  -7   0   3      169.41      157.00      8.49 o 
  -6   0   3       11.22       10.40      1.01 o 
  -5   0   3       18.26       22.16      1.03 o 
  -4   0   3      309.85      335.21      7.48 o 
  -3   0   3       55.30       47.78      1.13 o 
  -2   0   3       84.71       95.82      5.12 o 
  -1   0   3       30.92       35.51      0.56 o 
   0   0   3       28.15       28.41      0.61 o 
   1   0   3      116.63      112.68      2.20 o 
   2   0   3     1368.51     1383.91     25.56 o 
   3   0   3       41.39       56.73      1.22 o 
   4   0   3      181.26      216.29      5.46 o 
   5   0   3        1.45        1.20      0.42 o 
   6   0   3       76.91       83.20      2.10 o 
   7   0   3        6.65        5.54      1.07 o 
   8   0   3      142.05      155.21      8.09 o 
   9   0   3       24.55       25.60      9.66 o 
  -9   1   3        0.22        2.13      1.96 o 
  -8   1   3        2.54        3.34      1.24 o 
  -7   1   3        1.18        0.61      0.81 o 
  -6   1   3        0.51        0.17      0.44 o 
  -5   1   3        0.23        0.50      0.33 o 
  -4   1   3       66.48       52.83      8.07 o 
  -3   1   3      160.67      127.57     16.01 o 
  -2   1   3     1686.92     1682.14     88.26 o 
  -1   1   3    10147.08    10295.49    137.93 o 
   0   1   3       99.03      104.54      1.59 o 
   1   1   3      110.77      126.15      3.66 o 
   2   1   3       41.26       46.53      3.13 o 
   3   1   3      561.41      563.63     10.96 o 
   4   1   3      300.90      318.44      8.22 o 
   5   1   3        2.48        1.96      0.41 o 
   6   1   3       98.00      103.82      2.49 o 
   7   1   3      147.60      145.72      4.86 o 
   8   1   3       35.16       39.15      2.30 o 
   9   1   3        0.02        0.55      1.67 o 
  -8   2   3       14.50       12.95      1.93 o 
  -7   2   3        7.33        4.46      1.27 o 
  -6   2   3        1.45       -0.26      0.63 o 
  -5   2   3        8.58        7.79      0.99 o 
  -4   2   3      136.52      159.62      8.43 o 
  -3   2   3      119.74      113.71      6.26 o 
  -2   2   3        4.24        5.53      0.41 o 
  -1   2   3       66.41       71.47      3.82 o 
   0   2   3      652.52      605.72      5.05 o 
   1   2   3        7.70        6.17      0.27 o 
   2   2   3     2518.77     2709.83     58.02 o 
   3   2   3      152.16      132.53      2.62 o 
   4   2   3       24.05       32.94      0.84 o 
   5   2   3       20.87       26.66      0.86 o 
   6   2   3        2.91        2.80      0.52 o 
   7   2   3       41.39       47.16      1.96 o 
   8   2   3        9.10        8.63      1.17 o 
   9   2   3       13.16       15.60      2.60 o 
  10   2   3        2.58        2.69      3.04 o 
  -8   3   3       17.57       20.63      3.89 o 
  -7   3   3       10.21        7.54      1.92 o 
  -6   3   3        0.00       -0.56      0.56 o 
  -5   3   3       12.66       13.32      1.22 o 
  -4   3   3        0.05        0.30      0.31 o 
  -3   3   3       18.88       18.66      2.18 o 
  -2   3   3       46.58       46.83      3.10 o 
  -1   3   3      125.30      125.25      6.23 o 
   0   3   3      130.89      127.01      7.50 o 
   1   3   3      232.55      223.63      5.11 o 
   2   3   3       11.08        7.19      0.30 o 
   3   3   3      249.09      326.39      6.63 o 
   4   3   3       85.89       75.58      4.90 o 
   5   3   3       21.13       30.69      0.86 o 
   6   3   3      169.18      172.55      2.73 o 
   7   3   3      192.78      193.40      4.22 o 
   8   3   3        7.92        6.95      1.11 o 
   9   3   3        1.95        1.76      1.18 o 
  10   3   3        0.00       -1.55      2.47 o 
  -8   4   3        0.29       -0.21      2.26 o 
  -7   4   3        6.10        7.46      2.19 o 
  -6   4   3        0.33       -0.05      0.77 o 
  -5   4   3       73.79       93.46     10.89 o 
  -4   4   3       13.21       13.25      0.93 o 
  -3   4   3        4.84        7.60      1.08 o 
  -2   4   3       25.44       26.90      1.63 o 
  -1   4   3      208.16      203.54     13.82 o 
   0   4   3        0.37        0.43      0.18 o 
   1   4   3       30.07       30.87      4.21 o 
   2   4   3      135.48      142.45      5.17 o 
   3   4   3      528.95      573.41     15.54 o 
   4   4   3       88.02       81.74      1.44 o 
   5   4   3        0.75        0.49      0.30 o 
   6   4   3       23.89       23.42      1.99 o 
   7   4   3      118.52      119.48      3.23 o 
   8   4   3       16.64       16.07      1.33 o 
   9   4   3        0.72        0.86      1.04 o 
  -7   5   3        0.07       -0.01      0.87 o 
  -6   5   3        2.86        1.39      0.91 o 
  -5   5   3        2.00        1.72      0.88 o 
  -4   5   3        5.36        6.30      0.70 o 
  -3   5   3        0.05       -0.11      0.27 o 
  -2   5   3      130.97      146.70     11.64 o 
  -1   5   3      405.51      471.81     59.39 o 
   0   5   3        2.03        1.22      0.91 o 
   1   5   3      151.53      124.43     88.97 o 
   2   5   3        2.94        3.54      0.41 o 
   3   5   3        0.02        0.25      0.28 o 
   4   5   3        4.95        5.52      0.43 o 
   5   5   3       10.35       13.13      0.59 o 
   6   5   3      140.68      147.47      3.24 o 
   7   5   3        1.53       -0.66      0.66 o 
   8   5   3        0.78        0.28      0.81 o 
   9   5   3        2.86        1.74      1.03 o 
  -6   6   3        0.42        0.15      0.99 o 
  -5   6   3        0.02       -0.21      0.90 o 
  -4   6   3        0.60        0.85      0.67 o 
  -3   6   3        0.57        0.36      0.37 o 
  -2   6   3        2.45        3.09      0.64 o 
  -1   6   3        5.13        3.05      0.61 o 
   0   6   3        0.20        0.09      0.34 o 
   1   6   3       10.22        0.49      1.27 o 
   2   6   3        4.77        3.57      0.64 o 
   3   6   3      143.62      157.07      6.24 o 
   4   6   3      503.10      561.46     17.52 o 
   5   6   3      441.10      510.56     14.45 o 
   6   6   3      142.42      163.10      2.92 o 
   7   6   3       54.81       61.83      2.10 o 
   8   6   3        0.19       -0.76      0.86 o 
   9   6   3        2.67        2.26      1.02 o 
  -5   7   3       41.75       72.91     17.92 o 
  -4   7   3       18.39       17.68     12.12 o 
  -3   7   3        5.15        5.01      2.03 o 
  -2   7   3        3.87        5.30      1.14 o 
  -1   7   3        2.51        1.71      0.51 o 
   0   7   3       16.02       19.55     11.77 o 
   1   7   3        2.36        0.14      1.41 o 
   2   7   3        1.13       -0.99      0.99 o 
   3   7   3       31.66       44.01      2.30 o 
   4   7   3       33.69       37.59      1.19 o 
   5   7   3      175.60      201.83      9.57 o 
   6   7   3        1.43        0.22      0.85 o 
   7   7   3       26.85       27.78      1.48 o 
   8   7   3        0.35        0.15      0.91 o 
   9   7   3        0.01       -0.73      1.07 o 
  -4   8   3       25.56       38.03     22.01 o 
  -3   8   3        0.50        1.43      1.29 o 
  -2   8   3        4.65        4.90      0.88 o 
  -1   8   3        3.01        4.78      2.02 o 
   0   8   3        0.64        0.92      2.05 o 
   1   8   3        4.13       -0.57      1.55 o 
   2   8   3        4.11        0.71      1.98 o 
   3   8   3       21.58       25.58     14.63 o 
   4   8   3        1.50        0.91      0.50 o 
   5   8   3        4.54        6.07      1.10 o 
   6   8   3        9.35       12.90      1.65 o 
   7   8   3        6.37       10.32      2.47 o 
   8   8   3        2.42        2.11      1.41 o 
  -3   9   3        0.54        1.22      1.36 o 
  -2   9   3        0.14        0.59      0.88 o 
  -1   9   3       14.86       19.80      3.85 o 
   0   9   3        3.89        1.41      2.47 o 
   1   9   3       31.54        2.05      2.54 o 
   2   9   3        4.30        0.71      2.12 o 
   3   9   3       19.55        0.99      2.26 o 
   4   9   3        5.12        4.62      0.79 o 
   5   9   3        0.01       -0.77      0.77 o 
   6   9   3        6.93       10.32      1.55 o 
   7   9   3        0.41        0.00      1.55 o 
  -1  10   3        0.10        0.07      0.77 o 
   0  10   3        0.76        1.26      0.63 o 
   1  10   3        0.02        0.99      2.54 o 
   2  10   3        3.44       -0.21      2.19 o 
   3  10   3        0.16        0.99      2.40 o 
   4  10   3        1.97        1.11      0.66 o 
   5  10   3        9.14       16.16      1.52 o 
  -3  -9   4        0.09        0.20      1.29 o 
  -2  -9   4        5.53        8.27      4.88 o 
  -1  -9   4        1.61        0.61      1.35 o 
  -6  -8   4        0.35       -0.78      1.41 o 
  -5  -8   4        1.20       -0.10      1.38 o 
  -4  -8   4        0.83        0.90      1.16 o 
  -3  -8   4        0.72        0.92      1.16 o 
  -2  -8   4        0.06        0.25      1.06 o 
  -1  -8   4        2.40        2.82      2.44 o 
   0  -8   4        6.76        6.09      5.02 o 
   1  -8   4        8.48        6.96      5.05 o 
   2  -8   4        0.07        1.61      1.43 o 
  -7  -7   4        7.41        7.69      1.40 o 
  -6  -7   4       19.38       23.90      1.86 o 
  -5  -7   4       18.42       19.92      4.06 o 
  -4  -7   4        2.17        2.39      0.63 o 
  -3  -7   4        9.95        8.25      1.62 o 
  -2  -7   4        4.10        5.42      1.28 o 
  -1  -7   4        3.51        2.25      0.77 o 
   0  -7   4        4.16        2.58      0.87 o 
   1  -7   4       10.62       16.83      4.52 o 
   2  -7   4        0.19       -0.49      0.63 o 
   3  -7   4        0.01       -0.28      0.85 o 
   4  -7   4        2.32        1.96      2.04 o 
  -8  -6   4        0.53       -0.40      1.13 o 
  -7  -6   4       10.24       12.56      1.34 o 
  -6  -6   4        5.90        6.28      0.99 o 
  -5  -6   4       11.59       12.88      1.82 o 
  -4  -6   4        5.16        4.24      0.54 o 
  -3  -6   4        1.50        1.59      0.54 o 
  -2  -6   4       60.05       76.48      6.21 o 
  -1  -6   4        6.32        6.62      0.78 o 
   0  -6   4      174.35      226.32     17.57 o 
   1  -6   4        6.79        6.08      0.92 o 
   2  -6   4        2.17        2.58      0.65 o 
   3  -6   4        0.63        0.92      0.79 o 
   4  -6   4        0.01        0.42      0.83 o 
   5  -6   4        0.37        0.17      0.96 o 
  -8  -5   4        2.95        1.82      1.08 o 
  -7  -5   4        1.01        0.20      0.81 o 
  -6  -5   4        0.10       -0.63      0.63 o 
  -5  -5   4        0.06       -0.27      0.52 o 
  -4  -5   4       25.68       23.55      1.77 o 
  -3  -5   4       23.00       28.04      1.62 o 
  -2  -5   4        1.98        0.68      0.34 o 
  -1  -5   4        6.24        7.16      0.52 o 
   0  -5   4      172.32      210.54     11.57 o 
   1  -5   4      252.45      301.54     18.86 o 
   2  -5   4        0.46        0.12      0.44 o 
   3  -5   4        5.35        6.67      1.05 o 
   4  -5   4       47.06       55.26      7.73 o 
   5  -5   4        6.89        7.66      1.29 o 
   6  -5   4        1.70        1.69      0.98 o 
  -9  -4   4       73.46       88.12      7.07 o 
  -8  -4   4       58.90       65.51      2.88 o 
  -7  -4   4       11.93       10.59      1.17 o 
  -6  -4   4        1.56        1.31      0.68 o 
  -5  -4   4        0.57        0.29      0.46 o 
  -4  -4   4        8.08        7.06      0.69 o 
  -3  -4   4        4.56        4.90      0.45 o 
  -2  -4   4        6.95        9.71      0.77 o 
  -1  -4   4       14.32       18.81      1.10 o 
   0  -4   4      130.48      157.46      8.07 o 
   1  -4   4        3.73        5.61      0.61 o 
   2  -4   4       16.77       20.15      1.23 o 
   3  -4   4        9.53       12.80      1.23 o 
   4  -4   4       25.57       20.59      3.39 o 
   5  -4   4       18.72       20.19      3.71 o 
   6  -4   4       40.73       49.65      7.33 o 
   7  -4   4        0.32       -0.10      1.01 o 
  -9  -3   4        8.94        7.14      3.18 o 
  -8  -3   4        0.12        0.48      0.86 o 
  -7  -3   4        0.22        0.29      0.86 o 
  -6  -3   4       16.60       14.36      1.20 o 
  -5  -3   4       10.30        9.03      0.67 o 
  -4  -3   4       34.93       41.62      2.91 o 
  -3  -3   4       39.39       46.40      2.82 o 
  -2  -3   4        4.67        5.11      0.86 o 
  -1  -3   4        3.10        2.11      0.32 o 
   0  -3   4      107.85       82.53      4.49 o 
   1  -3   4        6.69        4.87      0.40 o 
   2  -3   4       16.74       16.07      2.08 o 
   3  -3   4        7.42       10.55      0.84 o 
   4  -3   4       88.59       91.27      7.88 o 
   5  -3   4        1.09        0.03      0.59 o 
   6  -3   4        1.15        2.05      0.90 o 
   7  -3   4       22.13       23.55      4.17 o 
   8  -3   4        4.46        0.28      1.84 o 
  -9  -2   4        1.64       -0.24      1.62 o 
  -8  -2   4       16.74       12.71      1.86 o 
  -7  -2   4        4.35        1.54      0.90 o 
  -6  -2   4        3.12        3.21      0.76 o 
  -5  -2   4       15.27       15.79      0.87 o 
  -4  -2   4       19.69       22.46      0.87 o 
  -3  -2   4        1.45        2.36      0.33 o 
  -2  -2   4       13.87       13.14      0.85 o 
  -1  -2   4        7.40        8.18      0.50 o 
   0  -2   4        7.43       18.15      0.59 o 
   1  -2   4      344.81      418.30      9.04 o 
   2  -2   4       26.01       15.88      0.64 o 
   3  -2   4       51.04       54.26      1.65 o 
   4  -2   4      114.11      132.15      2.88 o 
   5  -2   4        2.81        1.24      0.59 o 
   6  -2   4        2.61        2.59      0.81 o 
   7  -2   4        1.61        1.11      0.87 o 
   8  -2   4        0.02       -0.79      1.64 o 
  -9  -1   4        5.02        2.81      1.96 o 
  -8  -1   4        6.61        6.69      1.60 o 
  -7  -1   4        0.34        0.65      0.83 o 
  -6  -1   4        0.01       -0.17      0.53 o 
  -5  -1   4        0.19        0.12      0.45 o 
  -4  -1   4        5.53        6.86      0.58 o 
  -3  -1   4       10.03       11.74      0.65 o 
  -2  -1   4      212.64      234.89      3.80 o 
  -1  -1   4      245.89      244.18      3.38 o 
   0  -1   4       25.23       28.65      1.17 o 
   1  -1   4      148.98      153.00      6.19 o 
   2  -1   4       72.76       86.40      2.40 o 
   3  -1   4        9.24        4.67      0.41 o 
   4  -1   4       75.91       79.77      1.68 o 
   5  -1   4       68.77       72.51      2.01 o 
   6  -1   4      282.03      324.48     11.21 o 
   7  -1   4       11.58       11.23      1.35 o 
   8  -1   4        5.29        1.43      1.25 o 
   9  -1   4        4.88        3.83      2.07 o 
  -9   0   4       31.55       29.64      3.47 o 
  -8   0   4        0.16       -0.05      1.14 o 
  -7   0   4        5.64        4.93      1.34 o 
  -6   0   4       19.24       22.43      1.26 o 
  -5   0   4       19.85       19.19      1.08 o 
  -4   0   4       65.97       66.33      1.65 o 
  -3   0   4      121.45      109.99      1.54 o 
  -2   0   4       79.60       78.22      1.86 o 
  -1   0   4       52.28       52.83      0.76 o 
   0   0   4      650.13      647.31      9.03 o 
   1   0   4       12.48        9.50      0.39 o 
   2   0   4       65.73       72.06      2.24 o 
   3   0   4      300.98      335.37      7.49 o 
   4   0   4      299.39      348.28      9.49 o 
   5   0   4       72.87       75.72      1.89 o 
   6   0   4      409.80      450.30     15.88 o 
   7   0   4       33.23       38.27      1.95 o 
   8   0   4       19.93       22.62      1.98 o 
   9   0   4        4.80        3.42      2.04 o 
  -9   1   4        2.66        1.34      2.69 o 
  -8   1   4        4.24        2.67      1.89 o 
  -7   1   4        1.52        0.70      0.91 o 
  -6   1   4        0.47       -0.63      0.63 o 
  -5   1   4        6.62        4.96      0.62 o 
  -4   1   4      732.26      789.74     15.82 o 
  -3   1   4     3430.85     3661.77     55.68 o 
  -2   1   4        4.52        3.90      0.57 o 
  -1   1   4       15.70       17.56      0.53 o 
   0   1   4      712.48      686.92      6.63 o 
   1   1   4       80.55       70.18      4.10 o 
   2   1   4        8.19        5.77      0.42 o 
   3   1   4      177.27      187.94      4.95 o 
   4   1   4        2.24        3.81      0.44 o 
   5   1   4        0.98        1.00      0.38 o 
   6   1   4       66.93       72.65      1.84 o 
   7   1   4      124.44      126.05      5.50 o 
   8   1   4        1.31        1.57      1.09 o 
   9   1   4       11.63       12.09      2.52 o 
  -8   2   4        0.53       -1.84      1.84 o 
  -7   2   4        0.47       -0.56      0.86 o 
  -6   2   4        2.62        0.88      0.67 o 
  -5   2   4        1.00        1.13      0.44 o 
  -4   2   4        1.42        0.42      0.33 o 
  -3   2   4      231.42      238.41     12.96 o 
  -2   2   4        3.97        3.14      0.35 o 
  -1   2   4       20.70       23.57      0.56 o 
   0   2   4        0.08        0.09      0.15 o 
   1   2   4        3.17        1.28      0.20 o 
   2   2   4      233.16      257.42      4.73 o 
   3   2   4     2983.57     3354.55     63.30 o 
   4   2   4       40.02       48.24      1.00 o 
   5   2   4        0.10       -0.10      0.29 o 
   6   2   4        7.39        8.35      0.73 o 
   7   2   4       33.75       31.24      1.66 o 
   8   2   4        9.09        7.18      1.18 o 
   9   2   4        0.72        0.95      1.70 o 
  -8   3   4        0.77        2.76      2.47 o 
  -7   3   4       10.71       14.40      1.79 o 
  -6   3   4        0.82        0.51      0.63 o 
  -5   3   4        0.91       -0.02      0.48 o 
  -4   3   4        0.72        0.43      0.35 o 
  -3   3   4        1.72        1.20      0.41 o 
  -2   3   4      178.17      170.30     10.81 o 
  -1   3   4      171.29      168.71      7.88 o 
   0   3   4      122.71      142.86      1.70 o 
   1   3   4       11.08        9.09      0.34 o 
   2   3   4      307.20      368.32      7.48 o 
   3   3   4      514.39      618.71     17.25 o 
   4   3   4        0.27       -0.02      0.25 o 
   5   3   4       56.74       78.95      1.67 o 
   6   3   4       29.55       26.80      1.02 o 
   7   3   4        0.30       -0.59      0.59 o 
   8   3   4        1.68        2.39      0.86 o 
   9   3   4        9.24        7.72      2.10 o 
  -7   4   4       23.49       23.14      8.14 o 
  -6   4   4       26.84       27.54      6.39 o 
  -5   4   4        0.51       -0.11      0.59 o 
  -4   4   4        4.72        3.54      0.52 o 
  -3   4   4       31.55       33.50      2.47 o 
  -2   4   4       90.40      107.58      6.74 o 
  -1   4   4       54.96       55.73      3.03 o 
   0   4   4       95.32      101.63      5.85 o 
   1   4   4        5.81        6.50      0.38 o 
   2   4   4      131.47      135.19      2.87 o 
   3   4   4      494.07      497.52     10.78 o 
   4   4   4       32.91       32.25      0.80 o 
   5   4   4       55.07       49.47      1.11 o 
   6   4   4       58.07       60.45      1.57 o 
   7   4   4       10.67        8.22      0.92 o 
   8   4   4        2.48        2.28      0.99 o 
   9   4   4       34.79       31.30      2.13 o 
  -7   5   4        0.32       -0.51      0.96 o 
  -6   5   4        0.56        0.00      0.80 o 
  -5   5   4        0.01       -0.66      0.66 o 
  -4   5   4        4.09        4.93      0.58 o 
  -3   5   4        3.00        3.59      0.42 o 
  -2   5   4       12.45       14.84      1.45 o 
  -1   5   4       64.25       81.31      8.18 o 
   0   5   4      247.03      305.77     30.90 o 
   1   5   4        2.39        3.55      0.32 o 
   2   5   4       56.14       57.51      1.92 o 
   3   5   4       33.72       38.99      1.51 o 
   4   5   4        0.96        0.77      0.21 o 
   5   5   4        7.00        4.69      0.43 o 
   6   5   4        2.17        1.47      0.50 o 
   7   5   4        2.29        0.84      0.63 o 
   8   5   4        3.10        3.72      1.01 o 
   9   5   4        0.07        0.61      0.95 o 
  -6   6   4        1.22        0.44      1.12 o 
  -5   6   4        0.53        0.76      0.99 o 
  -4   6   4        7.03        8.93      2.14 o 
  -3   6   4        0.01       -0.42      0.42 o 
  -2   6   4       14.84       20.68      4.30 o 
  -1   6   4       17.84       25.12      5.20 o 
   0   6   4       51.33       62.66      7.94 o 
   1   6   4       11.58       10.38      2.93 o 
   2   6   4      208.08      210.77     10.03 o 
   3   6   4       25.68       35.22      1.39 o 
   4   6   4       52.04       49.01      1.40 o 
   5   6   4      114.73      137.34      5.08 o 
   6   6   4        0.19       -0.46      0.46 o 
   7   6   4        0.05       -0.62      0.62 o 
   8   6   4        0.01       -0.21      0.72 o 
   9   6   4        3.73        4.36      1.18 o 
  -5   7   4        7.30        6.97      1.74 o 
  -4   7   4        0.01       -0.25      0.70 o 
  -3   7   4        0.64       -0.69      0.88 o 
  -2   7   4        7.26        8.65      1.95 o 
  -1   7   4        3.45        0.97      0.50 o 
   0   7   4        7.53       13.18      2.05 o 
   1   7   4        4.10        6.12      1.84 o 
   2   7   4       18.80       19.86      0.91 o 
   3   7   4        3.54        5.28      0.50 o 
   4   7   4       31.05       29.95      1.50 o 
   5   7   4      166.25      203.25      7.86 o 
   6   7   4        5.15        5.24      0.76 o 
   7   7   4        1.94        1.91      0.77 o 
   8   7   4        5.09        6.81      1.30 o 
   9   7   4        4.90        8.02      2.61 o 
  -4   8   4       18.06       26.85     16.68 o 
  -3   8   4        2.93        4.96      3.53 o 
  -2   8   4        4.22        7.52      2.72 o 
  -1   8   4       14.06       16.86      6.34 o 
   0   8   4        2.64        1.38      1.52 o 
   1   8   4        1.18        0.92      1.98 o 
   2   8   4       10.07        8.58      4.20 o 
   3   8   4        5.59        7.07      0.94 o 
   4   8   4       12.71       14.79      0.94 o 
   5   8   4       18.48       26.89      1.39 o 
   6   8   4        0.38       -0.82      0.92 o 
   7   8   4        0.16        0.92      1.70 o 
   8   8   4        4.82        5.80      1.34 o 
  -3   9   4        0.15        0.58      1.21 o 
  -2   9   4        4.28        5.57      1.33 o 
  -1   9   4        6.28       10.74      2.90 o 
   0   9   4        1.03        2.20      0.58 o 
   1   9   4        1.78       -1.34      1.84 o 
   2   9   4       12.31        2.90      2.97 o 
   4   9   4        0.00        0.07      0.61 o 
   5   9   4        0.32        1.70      1.02 o 
   6   9   4        0.08        1.10      1.10 o 
   7   9   4        1.41        3.75      2.05 o 
  -1  10   4        1.07        2.22      0.94 o 
   0  10   4        0.35        0.19      0.56 o 
   1  10   4        5.46       -0.78      1.84 o 
   2  10   4        4.96        0.28      2.26 o 
   4  10   4        3.76        5.65      0.92 o 
   5  10   4        2.68        4.06      1.10 o 
  -5  -8   5        1.40        3.46      1.84 o 
  -4  -8   5        2.01        2.53      2.01 o 
  -3  -8   5        0.01       -0.33      1.17 o 
  -2  -8   5        0.00        0.08      1.19 o 
  -1  -8   5        0.69        0.57      1.38 o 
   0  -8   5        0.16       -0.45      1.15 o 
   1  -8   5        2.22        4.25      3.57 o 
  -6  -7   5        1.54        1.33      1.22 o 
  -5  -7   5        5.41        4.30      1.27 o 
  -4  -7   5        0.07       -0.14      0.67 o 
  -3  -7   5        3.01        5.43      0.86 o 
  -2  -7   5       15.50       17.90      3.77 o 
  -1  -7   5        4.38        3.71      1.16 o 
   0  -7   5        8.73       12.08      4.53 o 
   1  -7   5        0.90        1.16      0.64 o 
   2  -7   5        0.80        1.55      0.92 o 
   3  -7   5        1.84        1.59      1.06 o 
  -7  -6   5        7.47        9.70      1.64 o 
  -6  -6   5        3.38        3.62      0.96 o 
  -5  -6   5       18.58       24.66      3.74 o 
  -4  -6   5        0.00       -0.56      0.56 o 
  -3  -6   5        0.14       -0.56      0.56 o 
  -2  -6   5       84.43      109.16     11.51 o 
  -1  -6   5       26.95       39.91      4.44 o 
   0  -6   5       11.67       24.73      2.63 o 
   1  -6   5        1.36        1.06      0.60 o 
   2  -6   5        4.07        3.59      0.94 o 
   3  -6   5        0.26        0.37      0.82 o 
   4  -6   5        0.00        0.91      0.91 o 
   5  -6   5        0.84        0.93      1.35 o 
  -8  -5   5        0.51       -0.63      1.02 o 
  -7  -5   5        0.10        0.09      0.86 o 
  -6  -5   5        2.87        3.43      1.14 o 
  -5  -5   5        0.23       -0.55      0.55 o 
  -4  -5   5        0.47       -0.41      0.52 o 
  -3  -5   5        4.98        2.40      0.60 o 
  -2  -5   5      243.57      304.73     19.63 o 
  -1  -5   5      220.18      275.11     14.04 o 
   0  -5   5       97.66      104.23      7.05 o 
   1  -5   5       86.20      114.81      8.01 o 
   2  -5   5        1.51        2.64      0.61 o 
   3  -5   5       12.93       14.73      2.65 o 
   4  -5   5        1.97        1.58      0.76 o 
   5  -5   5        0.19        1.12      0.85 o 
   6  -5   5        0.08       -0.68      1.17 o 
  -8  -4   5        1.30        1.28      1.58 o 
  -7  -4   5        3.76        2.88      1.22 o 
  -6  -4   5        0.08        0.11      0.69 o 
  -5  -4   5       20.81       18.68      2.58 o 
  -4  -4   5       16.85       14.19      2.70 o 
  -3  -4   5       21.59       24.85      1.85 o 
  -2  -4   5        0.17       -0.06      0.32 o 
  -1  -4   5        5.08        6.95      0.53 o 
   0  -4   5       55.21       65.61      3.54 o 
   1  -4   5        7.30       10.09      0.84 o 
   2  -4   5        6.34        6.08      0.62 o 
   3  -4   5       34.41       30.31      3.09 o 
   4  -4   5       16.20       17.67      2.73 o 
   5  -4   5       26.51       22.34      3.69 o 
   6  -4   5        0.13       -0.58      0.85 o 
   7  -4   5        0.16        0.71      2.47 o 
  -8  -3   5        1.76        3.53      2.61 o 
  -7  -3   5        1.77        1.86      1.00 o 
  -6  -3   5       56.24       57.22      1.98 o 
  -5  -3   5       87.95       87.51      2.37 o 
  -4  -3   5        1.06        1.05      0.39 o 
  -3  -3   5       33.52       37.89      2.61 o 
  -2  -3   5       64.11       64.07      3.89 o 
  -1  -3   5        0.58        0.52      0.26 o 
   0  -3   5       20.42       29.18      1.92 o 
   1  -3   5        0.12        0.23      0.28 o 
   2  -3   5        0.84        0.72      0.35 o 
   3  -3   5       51.29       55.44      4.19 o 
   4  -3   5       20.75       17.74      1.81 o 
   5  -3   5       33.90       35.74      4.19 o 
   6  -3   5       12.81       11.05      2.18 o 
   7  -3   5        4.23        2.45      1.22 o 
  -9  -2   5        0.07        0.21      2.54 o 
  -8  -2   5        0.88       -0.30      1.57 o 
  -7  -2   5        9.83       11.49      1.44 o 
  -6  -2   5       19.53       19.48      1.40 o 
  -5  -2   5       90.20       89.14      3.09 o 
  -4  -2   5       79.25       79.28      1.70 o 
  -3  -2   5       31.54       27.68      1.96 o 
  -2  -2   5       61.11       57.16      2.88 o 
  -1  -2   5       51.86       54.85      1.01 o 
   0  -2   5      436.08      523.38     12.97 o 
   1  -2   5       13.23       15.70      0.63 o 
   2  -2   5       22.62       20.86      0.75 o 
   3  -2   5      118.01      134.50      2.80 o 
   4  -2   5       60.40       66.90      1.58 o 
   5  -2   5        4.70        7.02      0.89 o 
   6  -2   5        4.27        5.32      1.04 o 
   7  -2   5        0.41        0.89      0.98 o 
   8  -2   5        0.26       -1.42      1.42 o 
  -9  -1   5        5.00        3.02      2.09 o 
  -8  -1   5        6.49        6.52      2.02 o 
  -7  -1   5        0.05       -0.06      0.95 o 
  -6  -1   5        4.48        1.62      0.79 o 
  -5  -1   5        1.67        1.54      0.61 o 
  -4  -1   5       39.24       40.06      1.25 o 
  -3  -1   5        4.76        5.21      0.65 o 
  -2  -1   5        0.51        0.37      0.26 o 
  -1  -1   5        3.91        2.19      0.30 o 
   0  -1   5     1590.14     1755.70     40.39 o 
   1  -1   5      957.74     1078.72     26.89 o 
   2  -1   5        4.19        4.77      0.39 o 
   3  -1   5      188.49      190.52      4.47 o 
   4  -1   5        0.21        0.16      0.34 o 
   5  -1   5        3.06        2.14      0.59 o 
   6  -1   5        1.13       -0.12      0.79 o 
   7  -1   5        0.53       -0.13      1.02 o 
   8  -1   5        0.11       -0.09      1.72 o 
  -8   0   5       25.88       19.71      2.82 o 
  -7   0   5        1.44        2.94      1.29 o 
  -6   0   5        0.27       -0.60      0.60 o 
  -5   0   5       34.56       36.39      1.67 o 
  -4   0   5        1.27        2.58      0.52 o 
  -3   0   5      115.13       91.19      8.30 o 
  -2   0   5       15.76       19.78      0.66 o 
  -1   0   5       82.54       89.64      1.18 o 
   0   0   5       96.47      123.32      1.76 o 
   1   0   5        7.29        8.49      0.45 o 
   2   0   5       42.08       53.00      1.49 o 
   3   0   5      683.49      726.35     15.70 o 
   4   0   5      110.05      132.71      4.26 o 
   5   0   5       26.15       26.52      1.13 o 
   6   0   5      232.12      257.66      8.50 o 
   7   0   5      150.67      163.91      6.94 o 
   8   0   5        0.23       -0.85      0.95 o 
   9   0   5        0.60       -0.67      1.76 o 
  -8   1   5       17.01       15.90      2.66 o 
  -7   1   5        7.63        9.27      1.69 o 
  -6   1   5        1.19       -0.57      0.79 o 
  -5   1   5      120.50      117.66      5.19 o 
  -4   1   5        1.37        1.73      0.46 o 
  -3   1   5      885.19      933.79     11.94 o 
  -2   1   5      412.71      428.08      9.11 o 
  -1   1   5      371.30      392.73      3.23 o 
   0   1   5      518.27      545.59      5.61 o 
   1   1   5       80.87       81.99      1.27 o 
   2   1   5       18.18       20.58      0.65 o 
   3   1   5       36.98       40.32      1.03 o 
   4   1   5        6.87        5.30      0.51 o 
   5   1   5       15.33       20.89      0.96 o 
   6   1   5        6.16        7.00      0.90 o 
   7   1   5       62.56       63.21      3.27 o 
   8   1   5        2.96        3.31      1.18 o 
   9   1   5        1.20        0.95      1.75 o 
  -8   2   5        0.35       -0.14      2.33 o 
  -7   2   5        0.73        1.22      1.01 o 
  -6   2   5        9.87       10.58      1.23 o 
  -5   2   5       19.41       21.33      1.41 o 
  -4   2   5        9.93        9.45      0.68 o 
  -3   2   5     1530.25     1596.75     27.65 o 
  -2   2   5      855.20      915.33      9.54 o 
  -1   2   5        7.11        9.96      0.45 o 
   0   2   5        4.11        6.31      0.36 o 
   1   2   5       53.35       69.12      1.02 o 
   2   2   5      309.01      326.81      5.82 o 
   3   2   5      331.92      356.98      6.13 o 
   4   2   5       31.36       28.49      0.91 o 
   5   2   5       34.59       28.33      0.98 o 
   6   2   5        8.19        8.49      0.82 o 
   7   2   5        3.47        2.62      0.86 o 
   8   2   5        2.63        2.38      1.08 o 
   9   2   5        0.53       -1.56      1.57 o 
  -8   3   5        1.14        1.13      2.40 o 
  -7   3   5        0.10       -0.52      1.08 o 
  -6   3   5        0.00       -0.21      0.66 o 
  -5   3   5        3.13        1.90      0.66 o 
  -4   3   5       32.49       34.59      2.90 o 
  -3   3   5        0.93        1.90      0.43 o 
  -2   3   5       22.29       17.14      1.83 o 
  -1   3   5      435.19      473.39      4.97 o 
   0   3   5      315.09      364.09      3.53 o 
   1   3   5       79.91       88.23      1.10 o 
   2   3   5      194.52      180.59      4.73 o 
   3   3   5      131.00      165.83      4.45 o 
   4   3   5        6.08        9.59      0.53 o 
   5   3   5        0.64        0.72      0.35 o 
   6   3   5        6.23        5.34      0.69 o 
   7   3   5        0.55        0.21      0.63 o 
   8   3   5        9.58        7.97      1.19 o 
   9   3   5       13.23       12.65      3.39 o 
  -7   4   5        6.60        7.48      1.62 o 
  -6   4   5        2.82        1.18      0.92 o 
  -5   4   5        0.01       -0.03      0.62 o 
  -4   4   5       53.17       68.06      5.22 o 
  -3   4   5        0.21       -0.20      0.32 o 
  -2   4   5        7.14        7.76      0.52 o 
  -1   4   5      146.64      149.27      2.31 o 
   0   4   5        0.61        0.29      0.19 o 
   1   4   5       18.39       18.57      0.50 o 
   2   4   5       99.82       99.35      1.90 o 
   3   4   5        5.41        6.26      0.40 o 
   4   4   5       18.03       20.77      0.73 o 
   5   4   5       21.87       20.86      0.99 o 
   6   4   5        3.31        1.20      0.54 o 
   7   4   5       28.07       23.10      1.30 o 
   8   4   5        1.08        1.20      0.87 o 
   9   4   5        2.06        3.68      1.65 o 
  -7   5   5        3.15        3.75      2.26 o 
  -6   5   5        1.84        1.56      0.96 o 
  -5   5   5       20.06       20.55      4.22 o 
  -4   5   5        5.55        4.44      1.02 o 
  -3   5   5      113.50      121.19      8.24 o 
  -2   5   5      132.27      144.59      8.82 o 
  -1   5   5       53.46       60.33      4.47 o 
   0   5   5        0.01        0.18      0.30 o 
   1   5   5       12.08       14.12      0.82 o 
   2   5   5       17.75       19.64      0.61 o 
   3   5   5       79.22       89.56      2.64 o 
   4   5   5        5.51        4.81      0.39 o 
   5   5   5        6.79        6.42      0.51 o 
   6   5   5        5.73        4.85      0.63 o 
   7   5   5       25.20       23.99      1.34 o 
   8   5   5        0.13       -0.07      0.79 o 
   9   5   5       17.53       16.44      1.73 o 
  -6   6   5        0.46        1.00      1.28 o 
  -5   6   5        6.32        4.64      2.74 o 
  -4   6   5       17.29       17.87      6.02 o 
  -3   6   5       22.68       24.29      2.87 o 
  -2   6   5       20.92       22.62      2.86 o 
  -1   6   5      125.61      143.59     17.70 o 
   0   6   5        4.18        4.60      1.22 o 
   1   6   5        0.15       -0.12      0.30 o 
   2   6   5       24.19       35.43      1.90 o 
   3   6   5       69.70       89.24      4.38 o 
   4   6   5       45.80       48.42      1.49 o 
   5   6   5        3.99        3.49      0.90 o 
   6   6   5       19.30       16.14      0.91 o 
   7   6   5        5.83        5.07      0.91 o 
   8   6   5        4.14        5.68      1.10 o 
   9   6   5        0.28        0.08      0.93 o 
  -5   7   5        0.89        1.56      1.09 o 
  -4   7   5        9.42       15.30      2.34 o 
  -3   7   5        0.16        0.27      0.84 o 
  -2   7   5        4.23        3.02      1.30 o 
  -1   7   5        2.54        2.37      0.60 o 
   0   7   5        0.91        0.70      0.41 o 
   1   7   5        4.85        8.67      0.57 o 
   2   7   5        5.99        5.90      0.58 o 
   3   7   5      405.68      529.39     25.90 o 
   4   7   5       97.39      113.73      4.45 o 
   5   7   5       31.55       36.28      1.62 o 
   6   7   5        1.69        1.91      0.56 o 
   7   7   5        0.39        0.36      0.78 o 
   8   7   5        0.77        1.99      1.04 o 
  -4   8   5        1.27        0.72      1.43 o 
  -3   8   5        0.09       -0.36      1.08 o 
  -2   8   5        1.87        1.73      0.90 o 
  -1   8   5       10.00       11.16      3.15 o 
   0   8   5        0.43        0.24      0.55 o 
   1   8   5        0.32        0.59      0.46 o 
   2   8   5        7.68       11.21      0.90 o 
   3   8   5        2.83        4.53      0.59 o 
   4   8   5       10.28       13.38      0.96 o 
   5   8   5        1.35        1.48      0.70 o 
   6   8   5        0.28       -0.42      0.95 o 
   7   8   5        0.00        0.35      1.63 o 
   8   8   5        8.98       14.99      2.79 o 
  -2   9   5        0.75        0.89      0.90 o 
  -1   9   5        3.52        7.63      1.88 o 
   0   9   5        8.31       12.69      3.89 o 
   1   9   5        0.18       -0.28      1.77 o 
   3   9   5        4.89        5.55      0.85 o 
   4   9   5        1.91        2.93      0.87 o 
   5   9   5        1.25        1.41      0.90 o 
   6   9   5        0.35        0.71      1.63 o 
   7   9   5        0.02       -1.34      1.34 o 
   0  10   5        5.58        7.68      1.77 o 
   1  10   5        0.08        1.55      2.83 o 
   4  10   5        0.01       -0.18      0.71 o 
   5  10   5        0.00       -0.25      0.95 o 
  -3  -8   6        2.84        2.27      2.01 o 
  -2  -8   6        1.01        0.85      1.40 o 
  -1  -8   6        0.56       -0.56      1.73 o 
   0  -8   6        1.66       -0.71      2.26 o 
  -5  -7   6        0.00       -0.02      1.07 o 
  -4  -7   6        0.15       -0.53      0.79 o 
  -3  -7   6        0.30        1.64      0.73 o 
  -2  -7   6        4.15        8.29      1.83 o 
  -1  -7   6        7.29        8.64      1.74 o 
   0  -7   6        2.06        2.72      1.05 o 
   1  -7   6        0.14       -0.05      0.85 o 
   2  -7   6        2.59        4.37      2.25 o 
  -6  -6   6        0.50        0.70      1.07 o 
  -5  -6   6        1.89        2.44      1.10 o 
  -4  -6   6       15.89       17.66      3.35 o 
  -3  -6   6        7.95        7.86      2.36 o 
  -2  -6   6       10.37        8.74      2.45 o 
  -1  -6   6        0.31       -0.18      0.66 o 
   0  -6   6       24.91       32.32      6.91 o 
   1  -6   6        4.36        2.77      0.89 o 
   2  -6   6        0.78        2.47      0.96 o 
   3  -6   6        2.59        3.83      1.13 o 
   4  -6   6        0.95        1.21      1.05 o 
  -7  -5   6        0.24       -0.49      1.14 o 
  -6  -5   6        0.08        1.11      1.04 o 
  -5  -5   6        2.64        1.99      0.95 o 
  -4  -5   6       16.41       19.71      4.46 o 
  -3  -5   6       20.25       24.69      4.17 o 
  -2  -5   6      229.44      247.04     32.19 o 
  -1  -5   6      322.41      435.92     31.58 o 
   0  -5   6        0.00        0.54      0.50 o 
   1  -5   6        1.35        0.83      0.58 o 
   2  -5   6        0.25        0.21      0.61 o 
   3  -5   6        2.83        2.05      0.77 o 
   4  -5   6        0.09        0.16      0.70 o 
   5  -5   6        0.00       -0.58      0.81 o 
  -8  -4   6        0.13       -1.55      2.12 o 
  -7  -4   6        0.16       -0.10      1.08 o 
  -6  -4   6        0.09       -0.71      0.74 o 
  -5  -4   6        0.24       -0.25      0.70 o 
  -4  -4   6       53.18       51.06      6.52 o 
  -3  -4   6        4.96        4.78      0.81 o 
  -2  -4   6        0.06       -0.07      0.35 o 
  -1  -4   6        5.83        7.46      0.91 o 
   0  -4   6       55.17       70.70      4.47 o 
   1  -4   6        6.13        8.39      0.83 o 
   2  -4   6        6.08        5.48      0.83 o 
   3  -4   6       19.14       14.90      1.89 o 
   4  -4   6       56.91       50.61      7.75 o 
   5  -4   6        8.88        5.69      1.12 o 
   6  -4   6        0.12       -0.16      1.04 o 
  -8  -3   6        0.03       -2.12      2.12 o 
  -7  -3   6       11.07       10.34      1.49 o 
  -6  -3   6        0.03       -0.66      0.72 o 
  -5  -3   6        8.49        8.04      1.05 o 
  -4  -3   6       79.99       79.08     10.65 o 
  -3  -3   6       37.59       36.26      3.38 o 
  -2  -3   6        4.57        3.93      0.47 o 
  -1  -3   6       38.27       51.24      2.72 o 
   0  -3   6       64.39       79.82      4.68 o 
   1  -3   6        0.23       -0.18      0.31 o 
   2  -3   6        3.86        3.97      0.55 o 
   3  -3   6        1.07        1.96      0.57 o 
   4  -3   6       25.77       30.44      2.99 o 
   5  -3   6       18.19       11.01      2.10 o 
   6  -3   6        0.22        0.36      0.91 o 
   7  -3   6        1.22        0.81      1.80 o 
  -8  -2   6        2.28        1.71      1.77 o 
  -7  -2   6        4.57        2.88      1.18 o 
  -6  -2   6        7.24        6.34      1.14 o 
  -5  -2   6      155.92      154.27      5.25 o 
  -4  -2   6       47.80       53.04      1.57 o 
  -3  -2   6       24.94       21.94      1.65 o 
  -2  -2   6        0.17        0.44      0.29 o 
  -1  -2   6       10.33        8.48      0.52 o 
   0  -2   6       18.67       24.59      0.81 o 
   1  -2   6       10.22       11.55      0.62 o 
   2  -2   6        4.31        7.55      0.57 o 
   3  -2   6       80.14       81.45      1.84 o 
   4  -2   6        0.11        1.05      0.57 o 
   5  -2   6        2.82        3.21      0.85 o 
   6  -2   6        0.00       -0.76      0.76 o 
   7  -2   6        0.08        0.31      1.31 o 
   8  -2   6        0.19        0.85      2.90 o 
  -8  -1   6        0.00       -1.24      1.43 o 
  -7  -1   6        6.08        8.01      1.46 o 
  -6  -1   6       22.26       20.18      1.63 o 
  -5  -1   6       21.64       19.75      1.34 o 
  -4  -1   6      215.75      221.66      4.47 o 
  -3  -1   6       12.16       10.75      0.71 o 
  -2  -1   6       12.29       15.58      0.84 o 
  -1  -1   6        2.51        2.63      0.38 o 
   0  -1   6      129.27      149.03      3.44 o 
   1  -1   6      287.94      364.03      9.92 o 
   2  -1   6       12.07        9.76      1.07 o 
   3  -1   6       14.85       14.63      1.46 o 
   4  -1   6        0.03       -0.38      0.38 o 
   5  -1   6        0.01       -0.64      0.64 o 
   6  -1   6       21.62       27.22      1.69 o 
   7  -1   6       18.26       21.38      1.93 o 
   8  -1   6        0.48        1.24      1.72 o 
  -8   0   6        1.97       -0.53      1.55 o 
  -7   0   6        0.33        0.75      0.97 o 
  -6   0   6        2.32        2.77      1.19 o 
  -5   0   6       15.09       10.65      1.11 o 
  -4   0   6       27.84       29.77      1.23 o 
  -3   0   6       67.27       61.71      1.53 o 
  -2   0   6       16.82       16.31      0.73 o 
  -1   0   6        9.44        6.61      0.45 o 
   0   0   6       27.93       30.88      0.88 o 
   1   0   6       26.48       37.54      0.98 o 
   2   0   6        3.83        3.45      0.45 o 
   3   0   6       73.95       80.16      2.81 o 
   4   0   6      564.41      568.18     13.98 o 
   5   0   6      169.30      171.76      4.21 o 
   6   0   6        0.22       -0.16      0.80 o 
   7   0   6        8.24        7.31      1.42 o 
   8   0   6        4.05        4.68      2.07 o 
  -8   1   6        2.71        1.53      2.00 o 
  -7   1   6        0.74        0.16      1.05 o 
  -6   1   6       27.09       26.43      1.85 o 
  -5   1   6      393.45      399.19     15.48 o 
  -4   1   6        4.12        3.64      0.61 o 
  -3   1   6        0.08        0.21      0.35 o 
  -2   1   6       38.19       32.79      1.34 o 
  -1   1   6      415.46      458.73      2.96 o 
   0   1   6       31.21       43.53      1.42 o 
   1   1   6      148.83      145.18      3.11 o 
   2   1   6        9.29        8.02      0.52 o 
   3   1   6        4.25        5.16      0.50 o 
   4   1   6      103.79      109.91      2.67 o 
   5   1   6      222.37      211.91      4.17 o 
   6   1   6        4.94        4.80      0.89 o 
   7   1   6      136.08      133.70      3.80 o 
   8   1   6        0.08       -0.23      1.42 o 
   9   1   6        2.42        1.59      2.01 o 
  -8   2   6        0.53       -0.85      2.26 o 
  -7   2   6        2.05        0.49      1.05 o 
  -6   2   6       16.91       17.28      1.50 o 
  -5   2   6      463.16      474.67     13.76 o 
  -4   2   6        1.04        0.69      0.50 o 
  -3   2   6       63.51       67.35      2.14 o 
  -2   2   6      139.33      142.97      2.06 o 
  -1   2   6      231.62      221.28      1.93 o 
   0   2   6      102.61      119.52      1.80 o 
   1   2   6       30.74       22.87      0.70 o 
   2   2   6        7.55       11.64      0.55 o 
   3   2   6       26.84       25.59      0.81 o 
   4   2   6        4.82        4.30      0.47 o 
   5   2   6       45.85       43.94      1.33 o 
   6   2   6        0.55        0.62      0.68 o 
   7   2   6        0.02       -0.04      0.67 o 
   8   2   6        0.00        0.22      0.91 o 
   9   2   6        0.04       -0.23      1.61 o 
  -7   3   6        0.16        0.28      1.44 o 
  -6   3   6        3.14        2.50      1.21 o 
  -5   3   6       25.23       28.89      1.61 o 
  -4   3   6        0.77        0.22      0.61 o 
  -3   3   6        2.04        1.59      0.44 o 
  -2   3   6       43.99       44.48      1.08 o 
  -1   3   6        0.00        0.92      0.27 o 
   0   3   6       23.94       18.12      1.42 o 
   1   3   6     1160.22     1227.36     16.02 o 
   2   3   6      260.67      284.48      5.09 o 
   3   3   6        1.35        2.17      0.35 o 
   4   3   6        1.08        2.34      0.38 o 
   5   3   6        1.88        2.54      0.47 o 
   6   3   6        0.33       -0.49      0.55 o 
   7   3   6       12.08        9.58      1.13 o 
   8   3   6        0.14        0.55      0.87 o 
   9   3   6        0.61        0.85      2.47 o 
  -7   4   6        1.12       -0.35      1.11 o 
  -6   4   6        1.70        0.30      1.01 o 
  -5   4   6       13.18       14.93      1.36 o 
  -4   4   6      117.46      144.52      5.42 o 
  -3   4   6        1.64        0.85      0.45 o 
  -2   4   6       10.15       10.01      0.58 o 
  -1   4   6       85.87       90.31      1.31 o 
   0   4   6       14.14       19.26      0.61 o 
   1   4   6       14.86       16.03      0.57 o 
   2   4   6       58.41       69.59      1.44 o 
   3   4   6        1.70        2.02      0.34 o 
   4   4   6        0.09        0.46      0.32 o 
   5   4   6       28.64       18.99      2.31 o 
   6   4   6       31.36       28.15      1.31 o 
   7   4   6       74.64       69.06      2.10 o 
   8   4   6        1.99        1.31      0.97 o 
   9   4   6        2.86        3.82      2.90 o 
  -6   5   6        7.56        5.37      1.87 o 
  -5   5   6        0.40        1.19      0.88 o 
  -4   5   6       31.13       36.62      7.55 o 
  -3   5   6       11.32       11.04      1.04 o 
  -2   5   6        0.33        0.47      0.33 o 
  -1   5   6        1.33        1.54      0.28 o 
   0   5   6       11.70       11.50      0.57 o 
   1   5   6        1.18        0.80      0.29 o 
   2   5   6        0.09        0.22      0.28 o 
   3   5   6        3.14        5.07      0.37 o 
   4   5   6       17.11       17.09      0.67 o 
   5   5   6        0.80       -0.15      0.35 o 
   6   5   6       13.83       10.39      0.92 o 
   7   5   6       23.29       21.03      1.53 o 
   8   5   6        2.65        1.05      0.93 o 
   9   5   6        0.59       -0.17      1.11 o 
  -6   6   6        1.47        0.85      1.91 o 
  -5   6   6       17.41       18.85      5.97 o 
  -4   6   6        2.04        2.58      1.27 o 
  -3   6   6       37.57       45.75      6.17 o 
  -2   6   6       35.18       43.79      4.02 o 
  -1   6   6       19.67       27.68      1.29 o 
   0   6   6       11.11       11.30      0.80 o 
   1   6   6        0.44        0.08      0.35 o 
   2   6   6        3.56        3.94      0.51 o 
   3   6   6        1.78        1.38      0.47 o 
   4   6   6        0.03       -0.38      0.38 o 
   5   6   6       22.63       24.11      0.82 o 
   6   6   6        0.27        0.43      0.61 o 
   7   6   6       17.34       18.96      1.39 o 
   8   6   6        0.06        0.11      0.80 o 
   9   6   6        0.08        1.02      1.42 o 
  -5   7   6        3.60        4.56      1.99 o 
  -4   7   6        7.97       12.57      4.20 o 
  -3   7   6        0.17        0.08      1.08 o 
  -2   7   6        0.32       -0.20      0.73 o 
  -1   7   6        0.78        0.44      0.53 o 
   0   7   6        0.00       -0.43      0.43 o 
   1   7   6       59.44       60.77      2.61 o 
   2   7   6        0.05       -0.39      0.50 o 
   3   7   6      242.87      288.50     13.68 o 
   4   7   6      166.74      216.71      8.84 o 
   5   7   6       14.18       14.60      1.35 o 
   6   7   6        2.80        3.97      0.75 o 
   7   7   6        1.62        2.62      1.30 o 
   8   7   6        0.01       -0.97      0.97 o 
  -4   8   6        0.16        0.73      1.43 o 
  -3   8   6        0.21        0.35      1.12 o 
  -2   8   6        1.25        1.04      0.89 o 
  -1   8   6        1.73       -0.06      1.09 o 
   0   8   6        0.69        0.15      0.69 o 
   1   8   6        0.00       -0.49      0.49 o 
   2   8   6        0.28        0.40      0.49 o 
   3   8   6       32.09       40.04      2.07 o 
   4   8   6       30.39       37.08      3.07 o 
   5   8   6        1.76        1.40      0.88 o 
   6   8   6        4.45        4.38      1.98 o 
   8   8   6        0.15       -0.21      1.34 o 
  -2   9   6        2.28        1.09      2.26 o 
  -1   9   6        1.22        1.34      0.88 o 
   0   9   6        0.09       -0.67      0.67 o 
   1   9   6        0.05       -0.08      0.67 o 
   2   9   6        0.07        0.53      0.66 o 
   3   9   6        0.13        0.37      0.67 o 
   4   9   6        2.10        2.58      0.83 o 
   5   9   6        6.08        9.04      1.65 o 
   6   9   6        0.08        0.07      1.48 o 
   7   9   6        7.00        6.01      2.33 o 
   0  10   6        5.34        8.46      1.22 o 
   1  10   6        1.44        2.51      0.82 o 
   2  10   6        1.47        1.53      0.67 o 
   3  10   6        0.10        0.95      0.70 o 
   4  10   6        1.34        1.43      0.92 o 
   5  10   6        4.09        4.72      1.27 o 
  -4  -7   7        2.12        4.86      1.21 o 
  -3  -7   7       10.30       15.36      4.77 o 
  -2  -7   7        0.54        0.75      1.00 o 
  -1  -7   7        2.85        2.78      1.12 o 
   0  -7   7        0.01        0.52      1.00 o 
   1  -7   7        0.00       -0.20      1.06 o 
  -6  -6   7        5.44        9.45      1.75 o 
  -5  -6   7        0.38        0.14      0.90 o 
  -4  -6   7        7.01        6.26      1.41 o 
  -3  -6   7        9.55        7.94      2.26 o 
  -2  -6   7        0.83        1.18      0.92 o 
  -1  -6   7       22.80       27.73      6.43 o 
   0  -6   7        0.01       -0.43      0.76 o 
   1  -6   7        0.88        0.89      0.88 o 
   2  -6   7        1.84        2.21      1.03 o 
   3  -6   7        4.24        3.64      1.48 o 
  -6  -5   7        3.23        3.30      1.23 o 
  -5  -5   7        0.49       -0.99      1.05 o 
  -4  -5   7        0.64       -0.62      0.82 o 
  -3  -5   7      242.80      295.98     56.34 o 
  -2  -5   7        0.11        0.76      0.81 o 
  -1  -5   7        8.08        5.96      1.79 o 
   0  -5   7        1.77        1.99      0.82 o 
   1  -5   7        3.75        1.61      0.69 o 
   2  -5   7        0.91        1.46      0.76 o 
   3  -5   7        3.60        4.23      1.00 o 
   4  -5   7        1.12        0.30      0.83 o 
   5  -5   7        0.37       -0.57      1.98 o 
  -7  -4   7        0.81       -0.23      1.50 o 
  -6  -4   7        2.72        3.75      1.13 o 
  -5  -4   7        3.37        2.01      1.20 o 
  -4  -4   7        0.40        0.39      0.72 o 
  -3  -4   7       88.56      100.97     12.31 o 
  -2  -4   7        4.53        3.78      0.74 o 
  -1  -4   7      129.61      144.86     12.71 o 
   0  -4   7        7.05        7.47      1.01 o 
   1  -4   7        0.38        0.43      0.53 o 
   2  -4   7       47.04       39.49      4.84 o 
   3  -4   7        3.91        3.53      1.16 o 
   4  -4   7        0.15       -0.44      0.74 o 
   5  -4   7        0.32       -0.80      0.80 o 
   6  -4   7        0.53        0.57      2.33 o 
  -7  -3   7        1.13        0.20      1.47 o 
  -6  -3   7        6.54        6.73      1.29 o 
  -5  -3   7       17.72       15.24      1.53 o 
  -4  -3   7      129.35      123.31     16.21 o 
  -3  -3   7        3.86        3.42      0.97 o 
  -2  -3   7        4.76        5.72      0.63 o 
  -1  -3   7        4.45        4.80      0.53 o 
   0  -3   7       53.57       62.16      4.11 o 
   1  -3   7        0.64       -0.14      0.42 o 
   2  -3   7       51.88       53.23      4.73 o 
   3  -3   7       47.48       38.79      4.19 o 
   4  -3   7        4.84        4.29      0.84 o 
   5  -3   7        4.60        4.32      1.05 o 
   6  -3   7        0.81        0.23      1.16 o 
  -8  -2   7        2.20        0.68      1.87 o 
  -7  -2   7       24.87       18.66      2.22 o 
  -6  -2   7       13.38       11.05      1.49 o 
  -5  -2   7        8.03        8.62      1.26 o 
  -4  -2   7       90.96       89.35     12.66 o 
  -3  -2   7       19.56       18.05      2.10 o 
  -2  -2   7        2.19        2.25      0.45 o 
  -1  -2   7       23.55       20.85      0.82 o 
   0  -2   7        2.84        3.06      0.47 o 
   1  -2   7       22.20       33.23      1.07 o 
   2  -2   7       10.25        7.53      0.69 o 
   3  -2   7        7.92        5.26      0.79 o 
   4  -2   7        6.72        6.62      1.14 o 
   5  -2   7       12.02       13.66      1.31 o 
   6  -2   7        8.00       10.18      1.51 o 
   7  -2   7        0.00        0.01      1.69 o 
  -8  -1   7        0.66        0.79      1.79 o 
  -7  -1   7        0.02       -0.33      1.17 o 
  -6  -1   7        1.67        1.67      1.18 o 
  -5  -1   7       40.69       45.24      2.27 o 
  -4  -1   7       37.38       36.98      1.72 o 
  -3  -1   7        4.62        5.88      0.75 o 
  -2  -1   7       34.39       30.05      0.98 o 
  -1  -1   7      629.44      726.95      9.94 o 
   0  -1   7        0.11       -0.10      0.31 o 
   1  -1   7        0.06        0.02      0.32 o 
   2  -1   7        8.10        8.02      0.95 o 
   3  -1   7        0.43       -0.04      0.38 o 
   4  -1   7       10.29        7.44      1.58 o 
   5  -1   7        0.22        0.00      0.74 o 
   6  -1   7        3.86        4.89      1.23 o 
   7  -1   7        7.99       12.93      2.54 o 
   8  -1   7        0.21        0.90      1.89 o 
  -8   0   7        2.03        1.50      1.94 o 
  -7   0   7        2.05        3.19      1.49 o 
  -6   0   7        6.54        8.68      1.61 o 
  -5   0   7       54.53       61.94      2.73 o 
  -4   0   7      147.72      138.75      2.99 o 
  -3   0   7       57.20       54.10      1.62 o 
  -2   0   7        0.47        0.79      0.37 o 
  -1   0   7      390.20      408.04      4.42 o 
   0   0   7       45.81       40.17      1.14 o 
   1   0   7      129.37      120.37      1.89 o 
   2   0   7        8.36        7.96      0.64 o 
   3   0   7       29.67       26.27      1.09 o 
   4   0   7      174.95      167.34      4.72 o 
   5   0   7      131.64      141.01      3.52 o 
   6   0   7        1.31        0.06      0.92 o 
   7   0   7        1.01        2.01      1.17 o 
   8   0   7        0.47       -0.78      1.63 o 
  -8   1   7        0.05       -1.98      2.33 o 
  -7   1   7        0.01        0.01      1.32 o 
  -6   1   7       10.67       11.29      1.75 o 
  -5   1   7        0.04        0.17      0.82 o 
  -4   1   7       17.98       17.27      1.20 o 
  -3   1   7        8.20        6.86      0.66 o 
  -2   1   7       12.45       11.95      0.66 o 
  -1   1   7       74.27       85.09      1.50 o 
   0   1   7       55.52       58.85      1.18 o 
   1   1   7       61.00       52.99      1.18 o 
   2   1   7       53.02       43.75      1.12 o 
   3   1   7        1.59        1.78      0.45 o 
   4   1   7       98.91       92.91      2.05 o 
   5   1   7      429.74      452.52      8.85 o 
   6   1   7       15.22       14.67      1.34 o 
   7   1   7        0.55        0.45      0.99 o 
   8   1   7        0.43        1.16      1.73 o 
  -7   2   7        8.70        7.49      3.04 o 
  -6   2   7        0.02       -0.23      0.94 o 
  -5   2   7       58.82       49.18      2.39 o 
  -4   2   7      989.35      977.47     29.72 o 
  -3   2   7       15.73       15.58      0.86 o 
  -2   2   7       49.27       57.30      1.24 o 
  -1   2   7       19.74       23.53      0.78 o 
   0   2   7        0.05        0.87      0.30 o 
   1   2   7       42.91       36.63      0.93 o 
   2   2   7       45.28       39.58      0.99 o 
   3   2   7       52.65       51.45      1.18 o 
   4   2   7       62.20       57.51      1.37 o 
   5   2   7       27.60       27.44      1.26 o 
   6   2   7        9.82       10.27      1.14 o 
   7   2   7       17.84       17.44      1.66 o 
   8   2   7        0.48        1.11      1.72 o 
   9   2   7        1.94        3.32      2.22 o 
  -7   3   7        0.11       -1.91      2.26 o 
  -6   3   7        0.68        1.28      1.14 o 
  -5   3   7       12.69        8.19      1.16 o 
  -4   3   7      198.33      219.81      6.38 o 
  -3   3   7        8.53        8.80      0.76 o 
  -2   3   7        1.28        1.33      0.40 o 
  -1   3   7      153.87      161.30      1.88 o 
   0   3   7       45.53       35.63      0.87 o 
   1   3   7      120.18      137.03      2.13 o 
   2   3   7       52.12       62.26      1.21 o 
   3   3   7        0.90        0.48      0.32 o 
   4   3   7        0.86        0.37      0.35 o 
   5   3   7        4.37        3.59      0.62 o 
   6   3   7        0.73       -0.13      0.56 o 
   7   3   7        0.96        0.25      0.76 o 
   8   3   7        0.78        1.55      1.10 o 
   9   3   7        4.99        7.63      3.25 o 
  -7   4   7        0.02        2.05      2.33 o 
  -6   4   7        2.76        1.21      1.21 o 
  -5   4   7       44.90       45.33      2.58 o 
  -4   4   7        6.49        8.45      1.06 o 
  -3   4   7        0.53        0.56      0.50 o 
  -2   4   7       16.07       15.86      0.74 o 
  -1   4   7       17.10       19.87      0.82 o 
   0   4   7       13.27       13.59      0.61 o 
   1   4   7      222.49      246.32      2.82 o 
   2   4   7       48.98       63.80      1.26 o 
   3   4   7       62.23       63.92      1.26 o 
   4   4   7        2.15        1.23      0.37 o 
   5   4   7        2.51        4.09      0.63 o 
   6   4   7        2.69        2.11      0.66 o 
   7   4   7       19.68       15.16      1.32 o 
   8   4   7        0.08       -0.92      0.92 o 
   9   4   7        0.12       -0.92      1.98 o 
  -6   5   7        0.46        1.09      1.14 o 
  -5   5   7       12.44       18.87      1.76 o 
  -4   5   7       22.50       28.89      1.93 o 
  -3   5   7        0.02        0.74      0.57 o 
  -2   5   7        7.21        8.19      0.62 o 
  -1   5   7        9.60        9.88      0.55 o 
   0   5   7        0.00        0.12      0.25 o 
   1   5   7        2.15        4.35      0.37 o 
   2   5   7       14.76       11.46      0.52 o 
   3   5   7       24.46       26.06      0.80 o 
   4   5   7       14.34       18.86      0.80 o 
   5   5   7        0.10       -0.21      0.41 o 
   6   5   7        3.95        3.14      0.73 o 
   7   5   7        2.78        1.20      0.85 o 
   8   5   7       10.65        5.04      1.16 o 
   9   5   7        4.35        5.72      2.83 o 
  -5   6   7       18.04       21.20      2.38 o 
  -4   6   7       28.58       32.15      2.56 o 
  -3   6   7        0.74        0.49      0.65 o 
  -2   6   7       35.03       41.59      1.59 o 
  -1   6   7        1.66        1.40      0.46 o 
   0   6   7        0.44        0.21      0.34 o 
   1   6   7        0.38        0.39      0.37 o 
   2   6   7        5.67        4.67      0.67 o 
   3   6   7        1.35        2.10      0.44 o 
   4   6   7        0.42        1.48      0.37 o 
   5   6   7        1.70        1.91      0.51 o 
   6   6   7       45.09       47.99      2.03 o 
   7   6   7        2.68        1.40      0.83 o 
   8   6   7        0.27       -0.11      0.85 o 
  -4   7   7        0.07       -0.22      1.52 o 
  -3   7   7        0.09       -0.60      0.63 o 
  -2   7   7        7.06        9.08      1.52 o 
  -1   7   7        2.40        2.55      0.85 o 
   0   7   7        3.63        2.53      0.70 o 
   1   7   7      202.56      276.45      5.87 o 
   2   7   7      134.24      176.41      6.43 o 
   3   7   7       33.73       42.21      2.47 o 
   4   7   7        0.19       -0.29      0.54 o 
   5   7   7        9.55       10.53      0.77 o 
   6   7   7       11.53       11.28      1.04 o 
   7   7   7        0.93        0.67      0.94 o 
   8   7   7        0.10       -0.22      1.04 o 
  -3   8   7        0.57        1.98      1.77 o 
  -2   8   7        1.45        1.70      1.55 o 
  -1   8   7        0.87        1.04      0.97 o 
   0   8   7        0.02       -0.60      0.85 o 
   1   8   7       27.64       36.85      1.71 o 
   2   8   7       10.87       18.10      1.20 o 
   3   8   7        9.38       12.81      1.26 o 
   4   8   7       12.33       16.56      2.09 o 
   5   8   7        8.89       14.72      2.34 o 
   6   8   7        5.01        5.37      2.19 o 
   7   8   7        9.97       14.23      1.48 o 
  -2   9   7        0.01       -0.64      1.27 o 
  -1   9   7        0.94        0.97      0.97 o 
   0   9   7        0.34       -0.09      0.88 o 
   1   9   7        0.41        0.41      0.82 o 
   2   9   7        3.47        1.57      0.87 o 
   3   9   7       23.87       34.53      2.79 o 
   4   9   7        5.68        6.99      1.08 o 
   5   9   7        2.84        3.79      1.09 o 
   6   9   7        7.04        5.26      1.71 o 
   1  10   7        0.00        0.39      0.85 o 
   2  10   7        2.10        3.75      1.00 o 
   3  10   7        3.61        5.48      1.12 o 
   4  10   7        0.13        0.00      1.00 o 
  -2  -7   8        3.34        5.09      2.19 o 
  -1  -7   8        1.81        2.54      1.98 o 
  -5  -6   8        0.16        0.51      1.54 o 
  -4  -6   8        1.06        2.80      1.32 o 
  -3  -6   8        0.34        1.14      0.99 o 
  -2  -6   8        1.74        1.10      0.95 o 
  -1  -6   8        0.24        0.20      0.83 o 
   0  -6   8        0.16       -0.66      0.81 o 
   1  -6   8        0.26       -0.02      0.88 o 
   2  -6   8        1.41        3.14      1.24 o 
  -6  -5   8        0.97        1.76      1.29 o 
  -5  -5   8       18.70       23.62      2.26 o 
  -4  -5   8       79.60       91.10      3.67 o 
  -3  -5   8       49.25       53.38     12.63 o 
  -2  -5   8        3.18        2.74      1.04 o 
  -1  -5   8        0.26       -0.56      0.77 o 
   0  -5   8        7.85        5.60      1.54 o 
   1  -5   8        0.64        0.71      0.73 o 
   2  -5   8        0.05        0.10      0.77 o 
   3  -5   8        2.08        4.39      1.07 o 
   4  -5   8        0.81        1.90      1.21 o 
  -6  -4   8        1.03        0.22      1.49 o 
  -5  -4   8        1.77        2.66      1.54 o 
  -4  -4   8      124.64      147.64      7.82 o 
  -3  -4   8      125.55      140.91     19.49 o 
  -2  -4   8       85.15       89.86      9.95 o 
  -1  -4   8       15.93       13.84      2.12 o 
   0  -4   8        0.48        1.08      0.63 o 
   1  -4   8        1.21        0.58      0.62 o 
   2  -4   8        2.12        1.43      0.80 o 
   3  -4   8        1.19        1.09      0.79 o 
   4  -4   8        4.85        6.34      1.32 o 
   5  -4   8        4.48        4.04      1.28 o 
  -7  -3   8        0.98        5.27      2.12 o 
  -6  -3   8        0.42        0.11      1.55 o 
  -5  -3   8       22.20       25.06      1.93 o 
  -4  -3   8        5.56        5.64      1.19 o 
  -3  -3   8        2.37        2.66      0.88 o 
  -2  -3   8        0.57        0.33      0.52 o 
  -1  -3   8        2.40        3.83      0.65 o 
   0  -3   8        0.12       -0.39      0.48 o 
   1  -3   8        2.88        1.62      0.64 o 
   2  -3   8       16.02       15.86      1.17 o 
   3  -3   8       24.46       18.58      1.41 o 
   4  -3   8       24.83       20.95      3.09 o 
   5  -3   8        0.11        0.73      0.87 o 
   6  -3   8        0.78        0.37      1.72 o 
  -7  -2   8       23.00       23.17      2.46 o 
  -6  -2   8       20.28       18.39      2.16 o 
  -5  -2   8       56.64       67.77      3.90 o 
  -4  -2   8       50.93       46.63      2.30 o 
  -3  -2   8       27.75       16.89      2.93 o 
  -2  -2   8        0.01        0.06      0.49 o 
  -1  -2   8        0.21        0.74      0.44 o 
   0  -2   8        6.21        5.16      0.69 o 
   1  -2   8        4.77        7.78      0.83 o 
   2  -2   8        0.01        0.48      0.57 o 
   3  -2   8        4.25        7.54      1.02 o 
   4  -2   8       63.47       72.49      2.64 o 
   5  -2   8        0.30        0.15      0.76 o 
   6  -2   8        4.14        0.64      2.12 o 
   7  -2   8        5.33       11.09      3.60 o 
  -7  -1   8       33.06       37.81      3.60 o 
  -6  -1   8       17.79       17.61      2.53 o 
  -5  -1   8        0.07       -0.33      1.00 o 
  -4  -1   8       16.09       17.29      1.52 o 
  -3  -1   8       10.51       13.70      1.16 o 
  -2  -1   8        4.75        4.62      0.62 o 
  -1  -1   8        0.71        0.50      0.41 o 
   0  -1   8        9.88       10.57      0.77 o 
   1  -1   8        1.00        0.24      0.44 o 
   2  -1   8       10.20        6.14      1.09 o 
   3  -1   8       40.80       33.39      4.97 o 
   4  -1   8        0.08        0.08      0.67 o 
   5  -1   8        1.54        0.85      0.79 o 
   6  -1   8        1.96        2.92      1.22 o 
   7  -1   8        0.43       -1.37      1.62 o 
  -7   0   8        4.07        4.28      2.05 o 
  -6   0   8        2.74        1.49      1.15 o 
  -5   0   8       65.59       69.96      5.03 o 
  -4   0   8       83.57       72.05      2.55 o 
  -3   0   8       13.01       14.99      1.18 o 
  -2   0   8        1.26        0.61      0.42 o 
  -1   0   8      121.56      123.13      1.97 o 
   0   0   8      109.01      117.96      2.01 o 
   1   0   8       17.62       17.17      0.89 o 
   2   0   8        8.16        7.42      0.73 o 
   3   0   8       19.36       19.87      1.22 o 
   4   0   8       74.91       74.58      3.23 o 
   5   0   8       32.69       31.08      1.98 o 
   6   0   8       22.51       27.31      2.02 o 
   7   0   8        5.90        6.33      2.22 o 
   8   0   8        4.06        3.04      2.97 o 
  -7   1   8        7.14        5.23      1.82 o 
  -6   1   8        1.58        1.51      1.24 o 
  -5   1   8        5.90        9.30      1.37 o 
  -4   1   8        6.06        5.31      1.07 o 
  -3   1   8        7.15        6.51      0.89 o 
  -2   1   8        7.09        5.73      0.64 o 
  -1   1   8        0.99        1.05      0.37 o 
   0   1   8        4.27        3.51      0.48 o 
   1   1   8        6.37        7.72      0.61 o 
   2   1   8       32.31       31.29      1.14 o 
   3   1   8      285.79      286.26      5.93 o 
   4   1   8       92.14       82.76      2.32 o 
   5   1   8      126.41      119.25      4.16 o 
   6   1   8       24.50       18.25      1.70 o 
   7   1   8        2.26        1.11      1.07 o 
   8   1   8        1.03        1.46      1.90 o 
  -7   2   8       62.96       75.54      6.85 o 
  -6   2   8      118.40      109.59      7.74 o 
  -5   2   8       44.39       42.82      2.33 o 
  -4   2   8        3.66        4.12      1.04 o 
  -3   2   8        0.01        0.28      0.60 o 
  -2   2   8        0.05        0.28      0.38 o 
  -1   2   8       14.35       13.53      0.67 o 
   0   2   8       16.19       19.27      0.76 o 
   1   2   8       62.45       63.89      1.30 o 
   2   2   8       24.55       24.31      0.89 o 
   3   2   8      236.37      219.02      4.68 o 
   4   2   8       10.04       10.55      0.89 o 
   5   2   8       26.06       28.54      1.61 o 
   6   2   8       72.12       70.29      2.76 o 
   7   2   8       21.60       19.66      1.83 o 
   8   2   8       16.61       18.23      2.87 o 
  -7   3   8        4.03        4.38      2.97 o 
  -6   3   8       22.92       23.50      2.62 o 
  -5   3   8       64.68       69.97      3.72 o 
  -4   3   8       25.41       22.07      1.47 o 
  -3   3   8        3.48        4.12      0.82 o 
  -2   3   8        4.02        3.31      0.55 o 
  -1   3   8       59.81       62.94      1.32 o 
   0   3   8       47.27       47.85      1.08 o 
   1   3   8        0.97        0.67      0.33 o 
   2   3   8       21.42       20.14      0.79 o 
   3   3   8      239.23      211.79      4.63 o 
   4   3   8       22.62       21.54      1.07 o 
   5   3   8        1.62        2.66      0.71 o 
   6   3   8        0.30        0.09      0.70 o 
   7   3   8        9.13        9.99      1.24 o 
   8   3   8        0.26       -1.06      2.12 o 
  -6   4   8        1.67        0.37      1.21 o 
  -5   4   8        2.59        2.40      1.19 o 
  -4   4   8        2.75        3.23      0.92 o 
  -3   4   8        5.86        4.84      0.90 o 
  -2   4   8        1.82        1.91      0.54 o 
  -1   4   8       66.38       65.42      1.39 o 
   0   4   8       58.80       60.53      1.24 o 
   1   4   8        2.19        2.02      0.42 o 
   2   4   8        8.64        5.99      0.54 o 
   3   4   8       18.63       20.18      1.93 o 
   4   4   8        1.02        1.01      0.49 o 
   5   4   8        0.01       -0.18      0.52 o 
   6   4   8       38.77       30.59      1.65 o 
   7   4   8        2.42        1.21      0.90 o 
   8   4   8        3.98        1.97      1.49 o 
  -6   5   8        0.15        1.45      1.52 o 
  -5   5   8       19.66       25.64      3.30 o 
  -4   5   8        1.77        1.41      1.03 o 
  -3   5   8        0.07        0.31      0.74 o 
  -2   5   8        3.38        3.74      0.68 o 
  -1   5   8        1.00        2.09      0.47 o 
   0   5   8        0.11       -0.31      0.31 o 
   1   5   8       29.53       33.02      0.97 o 
   2   5   8       66.82       72.97      1.54 o 
   3   5   8      146.64      154.03      3.60 o 
   4   5   8       22.46       23.58      1.02 o 
   5   5   8       47.78       43.75      1.63 o 
   6   5   8       84.21       74.87      3.59 o 
   7   5   8       11.09       10.47      1.33 o 
   8   5   8        4.04        3.88      1.23 o 
  -5   6   8       10.76       18.08      2.39 o 
  -4   6   8       15.15       19.23      2.20 o 
  -3   6   8       11.97       13.16      1.75 o 
  -2   6   8        0.07        0.23      0.54 o 
  -1   6   8        3.55        2.93      0.48 o 
   0   6   8       14.48       16.45      0.92 o 
   1   6   8        2.65        2.79      0.51 o 
   2   6   8       25.93       29.68      1.07 o 
   3   6   8        3.96        3.20      0.49 o 
   4   6   8        4.34        4.45      0.59 o 
   5   6   8       18.89       20.34      1.64 o 
   6   6   8        0.66        1.03      0.73 o 
   7   6   8        0.07        0.22      0.74 o 
   8   6   8        4.57        3.31      1.09 o 
  -4   7   8        9.87       12.53      1.85 o 
  -3   7   8        1.70        1.06      1.08 o 
  -2   7   8        2.56        1.97      0.70 o 
  -1   7   8        1.01        0.90      0.77 o 
   0   7   8        0.59       -0.61      0.74 o 
   1   7   8       23.08       31.23      1.80 o 
   2   7   8        1.56       -0.31      0.61 o 
   3   7   8       92.70      121.21      6.87 o 
   4   7   8        3.06        4.11      0.58 o 
   5   7   8        0.99        0.20      0.60 o 
   6   7   8        8.80        9.37      1.28 o 
   7   7   8        1.39       -0.07      0.95 o 
   8   7   8        0.46        0.85      2.47 o 
  -3   8   8        0.27        0.85      1.77 o 
  -2   8   8        0.72        0.57      1.77 o 
  -1   8   8        0.41       -1.27      1.27 o 
   0   8   8        4.37        2.96      1.84 o 
   1   8   8       19.39       25.23      2.12 o 
   2   8   8      135.83      182.45     11.18 o 
   3   8   8       63.74       86.15      5.71 o 
   4   8   8        2.22        1.82      1.00 o 
   5   8   8        0.41       -0.06      1.19 o 
   6   8   8        0.04        0.21      1.77 o 
   7   8   8        0.94        3.91      1.22 o 
  -1   9   8        0.04       -0.21      1.63 o 
   0   9   8        0.53        0.34      1.10 o 
   1   9   8        5.23        5.70      1.52 o 
   2   9   8       23.70       31.91      2.20 o 
   3   9   8        1.01        2.61      0.99 o 
   4   9   8        0.93        0.77      0.97 o 
   5   9   8        0.54       -0.49      1.15 o 
   6   9   8        3.41        3.16      1.66 o 
   2  10   8        7.05        9.49      1.77 o 
   3  10   8        5.46        8.22      1.45 o 
  -3  -6   9        1.01       -0.13      1.62 o 
  -2  -6   9        2.93        0.91      1.10 o 
  -1  -6   9        0.04       -0.96      0.96 o 
   0  -6   9        0.28        0.35      1.24 o 
  -5  -5   9        1.82        5.58      2.76 o 
  -4  -5   9        0.31        0.78      1.21 o 
  -3  -5   9        0.73        0.94      1.06 o 
  -2  -5   9        5.43        5.45      1.65 o 
  -1  -5   9        1.75        0.91      0.94 o 
   0  -5   9        4.35        3.44      1.12 o 
   1  -5   9        5.68        9.32      1.92 o 
   2  -5   9        0.01        0.37      0.87 o 
   3  -5   9        3.25        6.36      2.61 o 
  -5  -4   9       10.17       11.83      2.36 o 
  -4  -4   9       29.05       30.61      2.68 o 
  -3  -4   9       89.76       75.13     16.58 o 
  -2  -4   9       39.38       45.48      6.91 o 
  -1  -4   9        0.00       -0.20      0.65 o 
   0  -4   9        0.09        0.32      0.65 o 
   1  -4   9        0.11        0.22      0.71 o 
   2  -4   9        0.28       -0.60      0.75 o 
   3  -4   9       22.79       28.75      5.00 o 
   4  -4   9       12.29       19.15      4.96 o 
  -6  -3   9        0.04        1.63      2.47 o 
  -5  -3   9        0.14       -1.08      1.37 o 
  -4  -3   9        1.38        1.57      1.19 o 
  -3  -3   9        9.43        5.65      1.87 o 
  -2  -3   9        1.45        1.32      0.73 o 
  -1  -3   9        1.00        1.17      0.64 o 
   0  -3   9       13.08       11.98      1.54 o 
   1  -3   9       81.50       78.03      9.46 o 
   2  -3   9        3.89        2.58      0.97 o 
   3  -3   9       21.40       21.43      1.73 o 
   4  -3   9        0.58       -0.18      0.88 o 
   5  -3   9        2.80        1.22      1.77 o 
  -6  -2   9        0.00        0.82      1.60 o 
  -5  -2   9       26.02       27.06      2.45 o 
  -4  -2   9        2.66        0.63      0.90 o 
  -3  -2   9        1.20        0.81      0.74 o 
  -2  -2   9        3.68        3.52      0.84 o 
  -1  -2   9        1.73        1.79      0.70 o 
   0  -2   9        2.09        1.76      0.69 o 
   1  -2   9       28.34       25.71      1.51 o 
   2  -2   9       14.55       14.55      1.28 o 
   3  -2   9      104.54      132.88      4.33 o 
   4  -2   9       16.24       21.43      1.59 o 
   5  -2   9        2.81        2.36      1.67 o 
   6  -2   9       10.13       17.95      3.96 o 
  -7  -1   9        0.69        0.47      1.75 o 
  -6  -1   9        8.51        4.93      2.61 o 
  -5  -1   9        0.81        1.37      1.23 o 
  -4  -1   9        0.29        0.37      0.97 o 
  -3  -1   9       12.64       11.73      1.33 o 
  -2  -1   9        0.54        0.74      0.56 o 
  -1  -1   9        0.11       -0.03      0.46 o 
   0  -1   9        2.73        2.46      0.60 o 
   1  -1   9        5.41        5.99      0.91 o 
   2  -1   9        0.03       -0.21      0.62 o 
   3  -1   9        3.41        4.57      0.93 o 
   4  -1   9       63.09       72.80      2.57 o 
   5  -1   9        0.67       -0.46      0.88 o 
   6  -1   9        0.05       -0.77      1.57 o 
   7  -1   9        6.13       13.92      3.75 o 
  -7   0   9        0.99        1.51      1.92 o 
  -6   0   9        1.04        0.64      1.62 o 
  -5   0   9        1.77        0.74      1.11 o 
  -4   0   9       10.02        7.67      1.50 o 
  -3   0   9      101.30       96.94      3.22 o 
  -2   0   9       63.93       63.44      1.81 o 
  -1   0   9        1.63        1.61      0.56 o 
   0   0   9       16.30       17.56      1.05 o 
   1   0   9       30.42       28.95      1.49 o 
   2   0   9       19.85       23.01      1.30 o 
   3   0   9      146.41      154.40      3.11 o 
   4   0   9        8.23        7.41      1.49 o 
   5   0   9        5.18        5.70      1.27 o 
   6   0   9        4.56        7.53      2.93 o 
   7   0   9        2.29        2.76      1.90 o 
  -7   1   9        0.36        0.68      1.80 o 
  -6   1   9        0.20       -0.09      1.55 o 
  -5   1   9       10.33        9.38      1.68 o 
  -4   1   9        2.14        0.29      0.87 o 
  -3   1   9        0.67       -0.40      0.73 o 
  -2   1   9        2.60        2.92      0.62 o 
  -1   1   9        4.17        2.65      0.58 o 
   0   1   9        5.29        5.08      0.67 o 
   1   1   9       18.13       18.11      1.05 o 
   2   1   9        7.84        3.22      0.83 o 
   3   1   9     1295.10     1267.60     28.47 o 
   4   1   9       24.28       25.59      1.61 o 
   5   1   9        1.62        0.25      0.90 o 
   6   1   9        0.13        1.82      0.99 o 
   7   1   9        1.58        0.71      1.57 o 
  -6   2   9       41.48       34.63      4.73 o 
  -5   2   9       12.27        9.24      1.66 o 
  -4   2   9        5.15        5.78      1.16 o 
  -3   2   9        0.10       -0.42      0.69 o 
  -2   2   9        3.38        4.68      0.73 o 
  -1   2   9        1.54        1.68      0.52 o 
   0   2   9        5.39        5.64      0.63 o 
   1   2   9       26.04       23.49      1.01 o 
   2   2   9       72.38       72.21      1.86 o 
   3   2   9       24.20       23.91      1.22 o 
   4   2   9      109.47      106.93      2.84 o 
   5   2   9       15.25       13.51      1.29 o 
   6   2   9        0.64        0.35      0.96 o 
   7   2   9        0.06        0.54      1.60 o 
   8   2   9        1.62        1.84      2.06 o 
  -6   3   9       91.63       86.99      6.93 o 
  -5   3   9       48.85       41.60      2.71 o 
  -4   3   9        2.12        1.19      0.89 o 
  -3   3   9        1.72        2.56      0.85 o 
  -2   3   9       10.74       13.36      1.03 o 
  -1   3   9        1.27        0.80      0.49 o 
   0   3   9        1.60        0.75      0.44 o 
   1   3   9       11.07       11.56      0.72 o 
   2   3   9      172.28      166.99      2.63 o 
   3   3   9      372.73      358.45      7.39 o 
   4   3   9       20.81       18.89      1.20 o 
   5   3   9        0.13        0.65      0.68 o 
   6   3   9        6.81        5.61      1.08 o 
   7   3   9        0.75        1.03      1.09 o 
   8   3   9        2.83        4.81      3.04 o 
  -6   4   9        1.92        1.41      2.26 o 
  -5   4   9        0.14        0.74      1.11 o 
  -4   4   9        2.69        0.99      1.06 o 
  -3   4   9       13.50       12.52      1.25 o 
  -2   4   9        5.13        5.50      0.80 o 
  -1   4   9       52.93       49.87      1.64 o 
   0   4   9      261.83      274.21      4.26 o 
   1   4   9       29.29       29.21      2.86 o 
   2   4   9        3.87        4.43      0.64 o 
   3   4   9        7.55        6.04      0.78 o 
   4   4   9        0.33        0.85      0.58 o 
   5   4   9        2.06        0.92      0.68 o 
   6   4   9        9.92        7.87      1.26 o 
   7   4   9        0.86        0.64      0.94 o 
   8   4   9        0.02       -1.63      2.12 o 
  -5   5   9        0.26       -0.34      1.05 o 
  -4   5   9        0.08       -0.31      0.94 o 
  -3   5   9        0.21       -0.66      0.77 o 
  -2   5   9        1.98        1.28      0.75 o 
  -1   5   9       13.86       16.80      1.07 o 
   0   5   9       19.31       22.43      0.97 o 
   1   5   9        5.19        4.22      0.61 o 
   2   5   9      196.27      201.84      3.77 o 
   3   5   9       60.59       67.11      1.89 o 
   4   5   9       14.28       10.48      0.96 o 
   5   5   9       13.94       11.01      1.22 o 
   6   5   9        1.73        1.00      0.81 o 
   7   5   9        0.26        0.33      0.88 o 
   8   5   9        0.00        0.46      1.18 o 
  -4   6   9        1.86        1.11      1.38 o 
  -3   6   9        0.22       -0.88      1.05 o 
  -2   6   9        0.01       -0.33      0.62 o 
  -1   6   9       10.14       14.64      1.08 o 
   0   6   9        0.01       -0.29      0.44 o 
   1   6   9        5.61        4.54      0.58 o 
   2   6   9        8.29        8.08      0.69 o 
   3   6   9       39.31       42.82      1.38 o 
   4   6   9        6.10        6.24      0.87 o 
   5   6   9        0.14        0.18      0.68 o 
   6   6   9       16.47       11.84      1.25 o 
   7   6   9        0.11        0.65      0.92 o 
  -3   7   9        3.83        3.26      1.26 o 
  -2   7   9        0.14        0.74      1.02 o 
  -1   7   9        6.08        7.28      0.87 o 
   0   7   9       20.10       28.02      1.50 o 
   1   7   9       30.05       33.40      1.87 o 
   2   7   9       28.26       31.02      1.72 o 
   3   7   9        9.73       14.54      1.00 o 
   4   7   9        1.54        2.03      0.64 o 
   5   7   9       12.38       14.01      1.44 o 
   6   7   9        0.00        0.34      0.90 o 
   7   7   9        0.33        0.00      1.07 o 
  -2   8   9        2.35        2.76      1.98 o 
  -1   8   9       28.97       36.46      4.03 o 
   0   8   9       74.85      104.02      5.87 o 
   1   8   9        0.42       -1.63      1.63 o 
   2   8   9      113.09      156.15      5.20 o 
   3   8   9        0.98        1.35      1.36 o 
   4   8   9        0.40        1.03      1.22 o 
   5   8   9        0.09        1.15      1.39 o 
   6   8   9        0.41       -0.17      0.83 o 
   0   9   9        1.48        2.33      1.91 o 
   1   9   9        6.70        5.16      1.98 o 
   2   9   9        0.36        1.76      1.26 o 
   3   9   9        1.38        0.95      1.73 o 
   4   9   9        0.93        3.14      1.51 o 
   5   9   9       11.14       25.86      4.52 o 
  -3  -5  10        0.01       -0.85      2.05 o 
  -2  -5  10        2.77        1.99      1.50 o 
  -1  -5  10        0.00        0.06      1.14 o 
   0  -5  10        0.79        0.59      1.21 o 
   1  -5  10        5.38       10.23      1.98 o 
  -4  -4  10       49.33       73.00      6.50 o 
  -3  -4  10        0.60        1.41      1.51 o 
  -2  -4  10        0.29       -0.07      0.96 o 
  -1  -4  10        3.16        3.20      1.02 o 
   0  -4  10        1.08        1.56      0.83 o 
   1  -4  10        0.04        0.53      0.84 o 
   2  -4  10        1.40        0.61      1.02 o 
   3  -4  10       14.84       13.76     13.96 o 
  -5  -3  10       18.73       18.37      4.10 o 
  -4  -3  10       28.16       37.10      4.81 o 
  -3  -3  10        0.40        0.79      1.24 o 
  -2  -3  10        9.07        6.94      1.18 o 
  -1  -3  10        2.90        2.45      0.84 o 
   0  -3  10       16.35       18.10      2.71 o 
   1  -3  10       17.65       11.30      1.78 o 
   2  -3  10        2.99        2.31      1.02 o 
   3  -3  10        3.14        2.62      1.44 o 
   4  -3  10       16.48       10.81      7.42 o 
  -6  -2  10        0.02        0.49      2.47 o 
  -5  -2  10        0.38       -0.43      1.64 o 
  -4  -2  10        2.24        1.78      1.32 o 
  -3  -2  10        0.64       -0.01      0.89 o 
  -2  -2  10        0.48        0.11      0.69 o 
  -1  -2  10        0.03       -0.58      0.58 o 
   0  -2  10        4.52        5.14      0.92 o 
   1  -2  10       15.92       17.45      1.44 o 
   2  -2  10        0.37       -0.02      0.81 o 
   3  -2  10       42.41       52.19      2.66 o 
   4  -2  10        4.25        2.90      2.61 o 
   5  -2  10        0.27        3.18      2.47 o 
  -6  -1  10        0.39       -0.18      1.70 o 
  -5  -1  10        0.12        1.47      1.72 o 
  -4  -1  10        0.02        0.82      1.21 o 
  -3  -1  10        0.10       -0.91      0.98 o 
  -2  -1  10        7.83        6.04      0.92 o 
  -1  -1  10       19.17       20.80      1.35 o 
   0  -1  10        6.35        8.52      1.00 o 
   1  -1  10        1.14        1.31      0.77 o 
   2  -1  10        6.85        9.64      1.21 o 
   3  -1  10      115.37      128.33      4.95 o 
   4  -1  10        2.32        2.31      1.13 o 
   5  -1  10        0.55        2.11      1.85 o 
   6  -1  10        0.10        0.36      1.75 o 
  -6   0  10        0.78       -0.46      1.60 o 
  -5   0  10        2.52        1.11      1.72 o 
  -4   0  10       12.96       13.98      1.87 o 
  -3   0  10        9.19        8.24      1.51 o 
  -2   0  10       57.82       62.75      2.84 o 
  -1   0  10        1.00        2.29      0.74 o 
   0   0  10       11.37       10.52      0.99 o 
   1   0  10        9.59        8.17      1.10 o 
   2   0  10       53.39       57.13      2.86 o 
   3   0  10       31.01       37.22      2.16 o 
   4   0  10        4.57        2.82      1.10 o 
   5   0  10        0.39        0.71      1.06 o 
   6   0  10        1.11        0.62      2.93 o 
  -6   1  10        0.64       -0.29      1.74 o 
  -5   1  10        0.35        1.34      1.63 o 
  -4   1  10        0.25        1.06      1.18 o 
  -3   1  10        1.23        0.67      1.00 o 
  -2   1  10       48.40       49.08      1.90 o 
  -1   1  10       23.33       19.09      1.31 o 
   0   1  10        0.95       -0.61      0.63 o 
   1   1  10      115.87      116.96      2.72 o 
   2   1  10       28.14       25.76      1.69 o 
   3   1  10       65.87       73.95      2.56 o 
   4   1  10        9.61        6.34      1.26 o 
   5   1  10        2.06        2.57      1.03 o 
   6   1  10        0.01        0.61      1.60 o 
   7   1  10        2.93        0.79      1.97 o 
  -6   2  10        0.00       -1.06      2.26 o 
  -5   2  10        4.36        4.44      1.97 o 
  -4   2  10        0.05        0.26      1.10 o 
  -3   2  10        2.55        1.15      0.95 o 
  -2   2  10        7.92        6.54      0.96 o 
  -1   2  10        2.60        0.66      0.65 o 
   0   2  10       69.91       66.10      2.04 o 
   1   2  10       14.24       14.39      1.16 o 
   2   2  10       63.86       69.14      2.40 o 
   3   2  10       32.37       31.67      1.79 o 
   4   2  10      129.95      127.93      3.24 o 
   5   2  10        2.09        1.38      0.99 o 
   6   2  10        0.00        0.55      1.54 o 
   7   2  10       12.71       14.80      3.11 o 
  -5   3  10       24.82       24.17      4.03 o 
  -4   3  10        2.52        3.38      1.23 o 
  -3   3  10        6.36        7.22      1.22 o 
  -2   3  10        0.32       -0.26      0.64 o 
  -1   3  10       11.47        9.88      0.94 o 
   0   3  10        0.08       -0.52      0.52 o 
   1   3  10       11.12        8.87      0.94 o 
   2   3  10      250.51      245.25      3.68 o 
   3   3  10       30.15       31.73      1.54 o 
   4   3  10        0.48        0.83      0.69 o 
   5   3  10        0.42        0.63      0.75 o 
   6   3  10        0.46        0.62      0.99 o 
   7   3  10       23.22       29.04      4.66 o 
  -5   4  10        6.67        9.47      2.10 o 
  -4   4  10        2.12        2.20      1.24 o 
  -3   4  10       15.25       15.25      1.69 o 
  -2   4  10       63.39       58.73      2.11 o 
  -1   4  10       17.90       16.29      1.16 o 
   0   4  10        2.31        1.99      0.62 o 
   1   4  10        5.23        5.04      0.75 o 
   2   4  10       37.06       37.43      1.44 o 
   3   4  10       18.44       20.44      1.24 o 
   4   4  10        0.09       -0.65      0.65 o 
   5   4  10        5.93        6.42      1.16 o 
   6   4  10        1.26        1.60      0.99 o 
   7   4  10        0.02        0.28      2.19 o 
  -4   5  10        1.99        1.99      1.16 o 
  -3   5  10        0.21       -0.63      0.90 o 
  -2   5  10        0.76       -0.73      0.73 o 
  -1   5  10        0.10        0.32      0.64 o 
   0   5  10        0.85       -0.37      0.58 o 
   1   5  10       18.41       16.16      1.07 o 
   2   5  10       43.53       43.25      1.98 o 
   3   5  10       28.41       33.93      1.76 o 
   4   5  10       12.50       12.64      1.30 o 
   5   5  10        1.06        1.51      0.87 o 
   6   5  10        0.01        0.08      0.85 o 
   7   5  10        0.01        0.16      1.03 o 
  -4   6  10        0.33        0.00      1.70 o 
  -3   6  10        0.32       -0.14      1.25 o 
  -2   6  10        3.03        3.43      1.13 o 
  -1   6  10       14.64       16.77      1.25 o 
   0   6  10        1.34        1.11      0.65 o 
   1   6  10        6.88        6.81      0.89 o 
   2   6  10       35.05       39.80      1.90 o 
   3   6  10       28.10       30.17      1.64 o 
   4   6  10       32.34       37.16      1.78 o 
   5   6  10        0.00        0.33      0.75 o 
   6   6  10        7.66        6.10      1.14 o 
   7   6  10        0.35        0.57      1.21 o 
  -3   7  10        0.06       -0.42      1.55 o 
  -2   7  10        0.81        1.24      1.19 o 
  -1   7  10        7.70       12.39      1.42 o 
   0   7  10        0.02        0.18      0.81 o 
   1   7  10       10.23        9.11      0.91 o 
   2   7  10        4.66        4.86      0.80 o 
   3   7  10        1.38        1.19      0.76 o 
   4   7  10        0.98        0.96      0.83 o 
   5   7  10        0.96        0.32      0.90 o 
   6   7  10        1.66        2.04      1.17 o 
  -1   8  10        3.30        6.71      2.40 o 
   0   8  10       55.54       90.31      5.79 o 
   1   8  10       11.03       14.74      3.60 o 
   2   8  10       21.37       34.93      3.09 o 
   3   8  10        0.07       -0.85      1.52 o 
   4   8  10        0.01       -0.83      1.14 o 
   5   8  10        0.44       -0.23      0.75 o 
   1   9  10       13.52       15.62      2.90 o 
   2   9  10        0.02        0.44      1.22 o 
   3   9  10        0.53        1.03      1.05 o 
  -2  -4  11        0.07       -0.30      1.54 o 
  -1  -4  11        3.79        4.35      2.00 o 
   0  -4  11        3.92        2.97      2.00 o 
   1  -4  11        1.18        1.77      2.47 o 
  -4  -3  11       35.90       48.05      6.01 o 
  -3  -3  11        5.63        8.55      3.11 o 
  -2  -3  11        0.12        0.84      1.20 o 
  -1  -3  11        0.05        0.00      0.95 o 
   0  -3  11        9.37       10.02      3.07 o 
   1  -3  11        0.16       -0.16      1.53 o 
   2  -3  11        9.48        5.99      6.01 o 
   3  -3  11        8.20        8.27      3.18 o 
  -4  -2  11        2.68        1.70      1.97 o 
  -3  -2  11        0.89        0.50      1.71 o 
  -2  -2  11        0.00        0.12      1.05 o 
  -1  -2  11       11.63       14.51      1.49 o 
   0  -2  11       35.02       38.47      2.08 o 
   1  -2  11       12.36       10.10      1.50 o 
   2  -2  11       30.73       34.74      3.43 o 
   3  -2  11        1.20       -0.28      2.19 o 
   4  -2  11        1.42        1.06      2.40 o 
  -5  -1  11        3.02        6.25      2.30 o 
  -4  -1  11        0.28       -0.31      1.52 o 
  -3  -1  11        0.29       -0.03      1.49 o 
  -2  -1  11        6.13        8.50      1.28 o 
  -1  -1  11       10.72       11.01      1.34 o 
   0  -1  11        0.20       -0.03      0.82 o 
   1  -1  11        0.86       -0.31      0.98 o 
   2  -1  11       21.19       22.60      1.98 o 
   3  -1  11       29.18       30.01      3.21 o 
   4  -1  11        0.58        2.02      1.85 o 
   5  -1  11        7.75       14.10      2.77 o 
  -5   0  11       24.36       25.91      3.22 o 
  -4   0  11        8.34        8.58      2.32 o 
  -3   0  11        2.30        0.52      1.14 o 
  -2   0  11        0.42       -0.28      0.79 o 
  -1   0  11       10.73        9.70      1.25 o 
   0   0  11       17.65       14.21      1.39 o 
   1   0  11        2.08        1.65      0.87 o 
   2   0  11        0.31        0.03      0.88 o 
   3   0  11        6.40        5.29      1.25 o 
   4   0  11        0.02       -0.38      1.44 o 
   5   0  11        0.60        0.38      1.75 o 
  -5   1  11        1.53        1.06      1.80 o 
  -4   1  11       14.06       11.68      2.45 o 
  -3   1  11        0.52       -0.41      1.12 o 
  -2   1  11       41.29       42.75      2.25 o 
  -1   1  11        5.63        6.95      1.18 o 
   0   1  11        0.20       -0.23      0.74 o 
   1   1  11       25.17       23.01      1.68 o 
   2   1  11      149.82      161.41      4.90 o 
   3   1  11        2.72        2.05      0.96 o 
   4   1  11        8.86        7.69      1.38 o 
   5   1  11        4.52        5.23      2.02 o 
   6   1  11        0.06       -1.21      1.62 o 
  -5   2  11        1.82        1.20      2.61 o 
  -4   2  11        1.97        1.43      1.74 o 
  -3   2  11        0.34        0.11      1.08 o 
  -2   2  11       16.75       13.76      1.31 o 
  -1   2  11       30.71       27.85      1.63 o 
   0   2  11        7.28        2.60      0.91 o 
   1   2  11      150.23      149.14      3.21 o 
   2   2  11      404.34      409.61      7.24 o 
   3   2  11        1.10        1.86      0.95 o 
   4   2  11       19.19       15.97      1.69 o 
   5   2  11        1.54        3.28      1.84 o 
   6   2  11        0.10        0.54      1.77 o 
  -5   3  11        0.07        0.64      2.47 o 
  -4   3  11        2.35        1.55      2.33 o 
  -3   3  11        0.02        0.21      1.01 o 
  -2   3  11       10.08       12.07      1.32 o 
  -1   3  11        0.46        0.44      0.70 o 
   0   3  11        2.63        2.24      0.79 o 
   1   3  11       13.99       12.84      1.18 o 
   2   3  11        0.06        0.48      0.70 o 
   3   3  11       12.84       13.07      1.32 o 
   4   3  11        4.25        2.70      0.96 o 
   5   3  11        0.94        0.22      0.99 o 
   6   3  11        0.34       -0.14      2.33 o 
  -4   4  11        2.66        3.91      1.72 o 
  -3   4  11        5.35        1.88      1.16 o 
  -2   4  11        1.63        0.74      0.90 o 
  -1   4  11       50.82       52.18      2.19 o 
   0   4  11        4.17        5.77      0.92 o 
   1   4  11       12.93       13.84      1.16 o 
   2   4  11        7.95        8.46      0.99 o 
   3   4  11        0.87        0.65      0.73 o 
   4   4  11        1.00        1.06      0.89 o 
   5   4  11        1.31        1.89      1.08 o 
   6   4  11        0.01        0.36      1.29 o 
  -4   5  11        0.22        0.69      1.32 o 
  -3   5  11        0.77       -0.13      1.03 o 
  -2   5  11       32.69       28.21      1.84 o 
  -1   5  11       44.34       50.48      2.30 o 
   0   5  11        0.02        0.34      0.67 o 
   1   5  11        6.43        4.63      0.93 o 
   2   5  11        0.01       -0.24      0.63 o 
   3   5  11        0.66        0.85      0.75 o 
   4   5  11        0.01       -0.09      0.78 o 
   5   5  11        1.51        0.78      0.94 o 
   6   5  11        1.14        2.02      1.13 o 
  -3   6  11        0.33        0.41      1.31 o 
  -2   6  11       11.77       13.10      1.75 o 
  -1   6  11        0.09        1.60      1.08 o 
   0   6  11        0.00       -0.45      0.61 o 
   1   6  11        3.46        2.06      0.75 o 
   2   6  11        0.01       -0.37      0.63 o 
   3   6  11        0.65        0.93      0.73 o 
   4   6  11       13.04        8.75      1.12 o 
   5   6  11       12.59        8.97      1.26 o 
   6   6  11        0.00        0.56      1.16 o 
  -2   7  11        3.10        4.88      1.98 o 
  -1   7  11        1.39        1.76      1.27 o 
   0   7  11        0.78        0.83      1.17 o 
   1   7  11        0.42        0.42      0.80 o 
   2   7  11        0.29        1.66      0.90 o 
   3   7  11        0.92        1.15      0.87 o 
   4   7  11        1.84        1.29      0.97 o 
   5   7  11        0.05       -0.60      1.04 o 
   0   8  11        1.41        2.90      2.05 o 
   1   8  11        4.97        3.05      2.08 o 
   2   8  11        0.02       -1.04      1.17 o 
   3   8  11        0.28       -0.60      1.32 o 
   4   8  11        0.14       -0.01      0.83 o 
   0  -3  12        0.04       -0.71      2.40 o 
  -3  -2  12        0.25       -0.57      2.40 o 
  -2  -2  12        0.46        0.19      1.32 o 
  -1  -2  12       49.62       60.42      4.07 o 
   0  -2  12       11.48       14.78      2.60 o 
   1  -2  12        2.12        2.86      1.77 o 
   2  -2  12        0.04       -0.78      2.19 o 
  -3  -1  12        0.00        0.26      1.82 o 
  -2  -1  12        4.05        4.11      1.58 o 
  -1  -1  12        0.45        0.23      1.22 o 
   0  -1  12        3.12        2.53      1.43 o 
   1  -1  12        1.31        1.44      1.35 o 
   2  -1  12        3.47        1.07      1.67 o 
   3  -1  12        2.00        2.33      1.85 o 
  -4   0  12        3.22        3.25      2.05 o 
  -3   0  12        0.04        1.20      1.65 o 
  -2   0  12        6.64        8.05      1.78 o 
  -1   0  12        9.19        9.77      1.84 o 
   0   0  12        6.74        2.59      1.38 o 
   1   0  12        0.07        1.55      1.28 o 
   2   0  12        5.60        4.97      2.00 o 
   3   0  12        4.83        7.64      2.18 o 
   4   0  12        1.26        2.14      1.92 o 
  -4   1  12       36.06       35.53      3.66 o 
  -3   1  12        6.66        3.51      1.95 o 
  -2   1  12        1.41        1.65      1.36 o 
  -1   1  12        6.68        4.89      1.17 o 
   0   1  12        0.00        0.40      0.85 o 
   1   1  12        0.54       -0.14      0.83 o 
   2   1  12        8.68        6.55      1.41 o 
   3   1  12        0.19        0.29      1.52 o 
   4   1  12        0.17       -0.70      1.47 o 
   5   1  12       10.45       13.83      2.77 o 
  -4   2  12        1.06        0.57      2.47 o 
  -3   2  12        0.00       -0.13      1.60 o 
  -2   2  12        2.81        3.31      1.49 o 
  -1   2  12        0.00       -0.01      0.93 o 
   0   2  12       38.91       35.81      2.06 o 
   1   2  12       19.57       19.10      1.73 o 
   2   2  12      104.14      107.23      3.79 o 
   3   2  12        1.37        1.17      1.08 o 
   4   2  12        0.37        1.66      1.77 o 
   5   2  12        0.01       -1.56      1.56 o 
  -3   3  12        0.04        0.49      2.12 o 
  -2   3  12        0.10       -0.26      1.06 o 
  -1   3  12        9.24        7.77      1.27 o 
   0   3  12        4.67        4.05      1.08 o 
   1   3  12        0.20        0.00      0.79 o 
   2   3  12       52.10       53.72      3.26 o 
   3   3  12        2.24        1.85      1.26 o 
   4   3  12        3.35        4.29      1.79 o 
   5   3  12       21.62       26.43      4.45 o 
  -3   4  12        4.32        6.08      2.83 o 
  -2   4  12        6.05        3.70      1.20 o 
  -1   4  12        1.02        0.88      0.90 o 
   0   4  12        1.45        1.40      0.86 o 
   1   4  12        1.69        1.19      0.79 o 
   2   4  12        9.24        9.94      1.24 o 
   3   4  12        0.02        0.52      0.81 o 
   4   4  12        5.69        8.10      1.71 o 
   5   4  12        3.58       -0.49      2.19 o 
  -2   5  12       17.79       17.12      1.68 o 
  -1   5  12        0.81        0.98      0.86 o 
   0   5  12        0.07        0.02      0.75 o 
   1   5  12        0.45        0.89      0.85 o 
   2   5  12        5.44        8.26      1.15 o 
   3   5  12        0.04       -0.54      0.77 o 
   4   5  12        0.28       -0.52      0.86 o 
   5   5  12        5.32        5.67      1.45 o 
  -2   6  12        0.11       -0.92      2.47 o 
  -1   6  12        0.06        0.01      1.12 o 
   0   6  12        0.01       -0.60      0.86 o 
   1   6  12        7.22        9.12      1.38 o 
   2   6  12        7.98        9.28      1.40 o 
   3   6  12        5.83        7.37      1.37 o 
   4   6  12        4.78        5.11      1.32 o 
   5   6  12        2.27        1.68      1.31 o 
   0   7  12        0.10       -0.95      1.15 o 
   1   7  12        0.29        0.60      1.12 o 
   2   7  12        0.02        0.17      1.02 o 
   3   7  12        3.68        3.75      1.12 o 
   4   7  12        1.58        1.49      1.49 o 
  -1  -1  13        0.00        0.46      1.90 o 
   0  -1  13        8.41        6.97      1.93 o 
   1  -1  13        0.79        0.11      1.85 o 
  -2   0  13        1.45        1.78      1.47 o 
  -1   0  13        0.93       -0.56      1.32 o 
   0   0  13        0.00        0.51      1.35 o 
   1   0  13        0.57        1.15      1.41 o 
   2   0  13        2.53        5.80      1.86 o 
   3   0  13        4.34        5.51      3.39 o 
  -2   1  13        0.70        0.67      1.45 o 
  -1   1  13        0.00        0.30      1.33 o 
   0   1  13        0.14       -0.60      1.19 o 
   1   1  13        0.83        0.99      1.31 o 
   2   1  13        0.96        0.65      1.43 o 
   3   1  13        6.34        8.43      2.39 o 
  -2   2  13        1.66        0.88      1.84 o 
  -1   2  13       21.33       19.25      2.43 o 
   0   2  13      101.37      106.08      4.54 o 
   1   2  13        8.26        7.08      1.86 o 
   2   2  13        7.56       11.09      2.05 o 
   3   2  13        1.17        1.32      1.75 o 
   4   2  13        1.48        1.96      1.94 o 
  -2   3  13        2.28        1.55      2.54 o 
  -1   3  13        2.30        0.76      1.66 o 
   0   3  13       50.90       52.29      4.05 o 
   1   3  13       22.96       25.37      3.17 o 
   2   3  13        1.31       -0.34      1.53 o 
   3   3  13       11.52        9.40      3.32 o 
   4   3  13        0.00        1.27      2.61 o 
  -2   4  13        0.12       -0.07      2.26 o 
  -1   4  13        0.36       -0.53      1.59 o 
   0   4  13        0.12       -0.30      0.99 o 
   1   4  13       17.39       22.35      1.97 o 
   2   4  13        0.94        0.74      1.14 o 
   3   4  13        0.28        0.53      1.55 o 
   4   4  13        0.58        0.64      2.26 o 
  -1   5  13        1.28        1.31      1.20 o 
   0   5  13        1.77        3.18      1.17 o 
   1   5  13        3.55        5.39      1.16 o 
   2   5  13        5.97        5.96      1.18 o 
   3   5  13        0.04        0.63      0.92 o 
   4   5  13        0.74        0.63      1.37 o 
   1   6  13        2.46        0.75      1.08 o 
   2   6  13        1.10       -0.51      1.05 o 
   3   6  13        6.77        6.15      2.47 o 
                                                 
